# Supplementary material for: Bis[2-(2-pyridylmethyl­eneamino)benzene­sulfonato-κ3 N,N′,O]cadmium(II) dihydrate
Source: Acta Crystallogr Sect E Struct Rep Online. 2008 Oct 25;64(Pt 11):m1461. doi: 10.1107/S1600536808034387 (PMC2959732; doi:10.1107/S1600536808034387)
Supplement: Supplementary file 1 [file e-64-m1461-sup1.cif]

##############################################################################
###                                                                        ###
###        Electronic paper (Acta Crystallographica Section E)             ###
###                                                                        ###
##############################################################################
#                                                                            #
# This CIF contains the data in a paper accepted for publication in Acta     #
# Crystallographica Section E. It conforms to the requirements of Notes      #
# for Authors for Section E, and has been peer reviewed under the auspices   #
# of the IUCr Commission on Journals.                                        #
#                                                                            #
# Full details of the Crystallographic Information File format               #
# are given in the paper "The Crystallographic Information File (CIF):       #
# a New Standard Archive File for Crystallography" by S. R. Hall, F. H.      #
# Allen and I. D. Brown [Acta Cryst. (1991), A47, 655-685].                  #
#                                                                            #
# The current version of the core CIF dictionary is obtainable from          #
# ftp://ftp.iucr.org/pub/cif_core.dic. The current version number is 2.4.    #
#                                                                            #
# Software is freely available for graphical display of the structure(s) in  #
# this CIF.  For information consult the CIF home page http://www.iucr.org/  #
# cif/home.html                                                              #
#                                                                            #
# This file may be used for bona fide research purposes within the           #
# scientific community so long as proper attribution is given to the journal # 
# article from which it was obtained.                                        #
#                                                                            #
##############################################################################
                                             
data_I
_audit_creation_method     SHELXL-97
_chemical_name_systematic
;
Bis[2-(2-pyridylmethyleneamino)benzenesulfonato-
\k^3^<i>N</i>,<i>N</i>',<i>O</i>]cadmium(II) dihydrate
;
_chemical_name_common     ?
_chemical_formula_moiety     'C24 H18 Cd1 N4 O6 S2, 2(H2 O)'
_chemical_formula_sum     'C24 H22 Cd1 N4 O8 S2'
_chemical_formula_iupac     '[Cd (C12 H9 N2 O3 S)2], 2H2 O'
_chemical_formula_weight     670.98
_chemical_melting_point     ?
_symmetry_cell_setting     Orthorhombic
_symmetry_space_group_name_H-M     'P b c n'
_symmetry_space_group_name_Hall     '-P 2n 2ab'
loop_
    _symmetry_equiv_pos_as_xyz
    'x, y, z'
    '-x+1/2, -y+1/2, z+1/2'
    '-x, y, -z+1/2'
    'x+1/2, -y+1/2, -z'
    '-x, -y, -z'
    'x-1/2, y-1/2, -z-1/2'
    'x, -y, z-1/2'
    '-x-1/2, y-1/2, z'
_cell_length_a     20.255(4)
_cell_length_b     7.8924(17)
_cell_length_c     16.475(3)
_cell_angle_alpha     90.00
_cell_angle_beta     90.00
_cell_angle_gamma     90.00
_cell_volume     2633.7(9)
_cell_formula_units_Z     4
_cell_measurement_reflns_used     2541
_cell_measurement_theta_min     2.47
_cell_measurement_theta_max     23.24
_cell_measurement_temperature     291(2)
_exptl_crystal_description     block
_exptl_crystal_colour     colourless
_exptl_crystal_size_max     0.23
_exptl_crystal_size_mid     0.08
_exptl_crystal_size_min     0.05
_exptl_crystal_density_diffrn     1.692
_exptl_crystal_density_meas     ?
_exptl_crystal_density_method     'not measured'
_exptl_crystal_F_000     1352
_exptl_absorpt_coefficient_mu     1.044
_exptl_absorpt_correction_type     multi-scan
_exptl_absorpt_process_details     '(SADABS; Sheldrick, 1996)'
_exptl_absorpt_correction_T_min     0.7976
_exptl_absorpt_correction_T_max     0.9497
_exptl_special_details
;
;
_diffrn_ambient_temperature     291(2)
_diffrn_radiation_type     MoK\a
_diffrn_radiation_wavelength     0.71073
_diffrn_radiation_source     'fine-focus sealed tube'
_diffrn_radiation_monochromator     graphite
_diffrn_measurement_device_type     'Bruker SMART CCD area-detector'
_diffrn_measurement_method     '\f and \w'
_diffrn_detector_area_resol_mean     ?
_diffrn_reflns_number     18106
_diffrn_reflns_av_R_equivalents     0.0753
_diffrn_reflns_av_sigmaI/netI     0.0445
_diffrn_reflns_theta_min     2.47
_diffrn_reflns_theta_max     25.49
_diffrn_reflns_theta_full     25.49
_diffrn_measured_fraction_theta_max     0.999
_diffrn_measured_fraction_theta_full     0.999
_diffrn_reflns_limit_h_min     -24
_diffrn_reflns_limit_h_max     24
_diffrn_reflns_limit_k_min     -9
_diffrn_reflns_limit_k_max     9
_diffrn_reflns_limit_l_min     -19
_diffrn_reflns_limit_l_max     19
_diffrn_standards_number     0
_diffrn_standards_interval_count     .
_diffrn_standards_interval_time     .
_diffrn_standards_decay_%     ?
_refine_special_details
;
Refinement of <i>F</i>^2^ against ALL reflections. The weighted <i>R</i>-factor
<i>wR</i> and
goodness of fit <i>S</i> are based on <i>F</i>^2^, conventional
<i>R</i>-factors <i>R</i> are based
on <i>F</i>, with <i>F</i> set to zero for negative <i>F</i>^2^. The threshold
expression of
<i>F</i>^2^ > \s(<i>F</i>^2^) is used only for calculating <i>R</i>-factors(gt)
<i>etc</i>. and is
not relevant to the choice of reflections for refinement. <i>R</i>-factors
based
on <i>F</i>^2^ are statistically about twice as large as those based on
<i>F</i>, and <i>R</i>-
factors based on ALL data will be even larger.
;
_reflns_number_total     2443
_reflns_number_gt     1672
_reflns_threshold_expression     I>2\s(I)
_refine_ls_structure_factor_coef     Fsqd
_refine_ls_matrix_type     full
_refine_ls_R_factor_all     0.0655
_refine_ls_R_factor_gt     0.0341
_refine_ls_wR_factor_gt     0.0648
_refine_ls_wR_factor_ref     0.0754
_refine_ls_goodness_of_fit_ref     1.036
_refine_ls_restrained_S_all     1.036
_refine_ls_number_reflns     2443
_refine_ls_number_parameters     177
_refine_ls_number_restraints     0
_refine_ls_hydrogen_treatment     constr
_refine_ls_weighting_scheme     calc
_refine_ls_weighting_details
         'calc w=1/[\s^2^(Fo^2^)+(0.0212P)^2^+3.1957P] where P=(Fo^2^+2Fc^2^)/3'
_atom_sites_solution_hydrogens     geom
_atom_sites_solution_primary     direct
_atom_sites_solution_secondary     difmap
_refine_ls_shift/su_max     0.001
_refine_ls_shift/su_mean     0.000
_refine_diff_density_max     0.330
_refine_diff_density_min     -0.330
_refine_ls_extinction_method     none
_refine_ls_extinction_coef     ?
loop_
    _atom_type_symbol
    _atom_type_description
    _atom_type_scat_dispersion_real
    _atom_type_scat_dispersion_imag
    _atom_type_scat_source
    'C' 'C' 0.0033 0.0016
                         'International Tables Vol C Tables 4.2.6.8 and 6.1.1.4'
    'H' 'H' 0.0000 0.0000
                         'International Tables Vol C Tables 4.2.6.8 and 6.1.1.4'
    'N' 'N' 0.0061 0.0033
                         'International Tables Vol C Tables 4.2.6.8 and 6.1.1.4'
    'O' 'O' 0.0106 0.0060
                         'International Tables Vol C Tables 4.2.6.8 and 6.1.1.4'
    'S' 'S' 0.1246 0.1234
                         'International Tables Vol C Tables 4.2.6.8 and 6.1.1.4'
    'Cd' 'Cd' -0.8075 1.2024
                         'International Tables Vol C Tables 4.2.6.8 and 6.1.1.4'
_computing_data_collection     'SMART (Bruker, 2004)'
_computing_cell_refinement     'SMART (Bruker, 2004)'
_computing_data_reduction     'SAINT (Bruker, 2004)'
_computing_structure_solution     'SHELXS97 (Sheldrick, 2008)'
_computing_structure_refinement     'SHELXL97 (Sheldrick, 2008)'
_computing_molecular_graphics     'SHELXTL (Sheldrick, 2008)'
_computing_publication_material     'SHELXTL (Sheldrick, 2008)'
loop_
    _atom_site_type_symbol
    _atom_site_label
    _atom_site_fract_x
    _atom_site_fract_y
    _atom_site_fract_z
    _atom_site_U_iso_or_equiv
    _atom_site_adp_type
    _atom_site_calc_flag
    _atom_site_refinement_flags
    _atom_site_occupancy
    _atom_site_disorder_assembly
    _atom_site_disorder_group
    Cd Cd1 0.5000 0.68040(5) 0.7500 0.03074(13) Uani d S 1 . .
    S S2 0.62752(5) 0.83468(15) 0.66388(6) 0.0372(3) Uani d . 1 . .
    N N1 0.59409(15) 0.7358(4) 0.83494(18) 0.0302(7) Uani d . 1 . .
    C C12 0.60345(19) 0.6263(5) 0.8904(2) 0.0382(10) Uani d . 1 . .
    H H12 0.6393 0.6381 0.9253 0.046 Uiso calc R 1 . .
    N N3 0.50869(16) 0.4691(4) 0.84673(18) 0.0373(8) Uani d . 1 . .
    O O1 0.64757(15) 0.6598(4) 0.67446(17) 0.0523(8) Uani d . 1 . .
    O O2 0.55529(12) 0.8506(4) 0.66248(15) 0.0413(7) Uani d . 1 . .
    O O3 0.65696(14) 0.9203(4) 0.59556(16) 0.0509(8) Uani d . 1 . .
    O O4 0.69916(18) 0.4179(6) 0.5615(2) 0.1121(17) Uani d . 1 . .
    H H1W 0.6840 0.4904 0.5948 0.168 Uiso d R 1 . .
    H H2W 0.7324 0.3778 0.5833 0.168 Uiso d R 1 . .
    C C1 0.65210(16) 0.9451(5) 0.7530(3) 0.0342(9) Uani d . 1 . .
    C C2 0.63521(18) 0.8827(5) 0.8292(2) 0.0319(9) Uani d . 1 . .
    C C3 0.6563(2) 0.9697(6) 0.8973(3) 0.0455(11) Uani d . 1 . .
    H H3 0.6462 0.9281 0.9486 0.055 Uiso calc R 1 . .
    C C4 0.6920(2) 1.1170(6) 0.8899(3) 0.0552(13) Uani d . 1 . .
    H H4 0.7057 1.1748 0.9361 0.066 Uiso calc R 1 . .
    C C5 0.7074(2) 1.1785(6) 0.8147(3) 0.0561(13) Uani d . 1 . .
    H H5 0.7310 1.2790 0.8099 0.067 Uiso calc R 1 . .
    C C6 0.6880(2) 1.0922(5) 0.7457(3) 0.0481(11) Uani d . 1 . .
    H H6 0.6992 1.1333 0.6947 0.058 Uiso calc R 1 . .
    C C7 0.55885(19) 0.4823(5) 0.9002(2) 0.0334(9) Uani d . 1 . .
    C C8 0.5667(2) 0.3684(5) 0.9628(2) 0.0445(11) Uani d . 1 . .
    H H8 0.6020 0.3780 0.9985 0.053 Uiso calc R 1 . .
    C C9 0.5212(2) 0.2402(6) 0.9716(3) 0.0520(13) Uani d . 1 . .
    H H9 0.5253 0.1625 1.0138 0.062 Uiso calc R 1 . .
    C C10 0.4700(2) 0.2279(5) 0.9178(3) 0.0491(12) Uani d . 1 . .
    H H10 0.4387 0.1424 0.9232 0.059 Uiso calc R 1 . .
    C C11 0.4654(2) 0.3423(6) 0.8565(3) 0.0465(11) Uani d . 1 . .
    H H11 0.4308 0.3322 0.8197 0.056 Uiso calc R 1 . .
loop_
    _atom_site_aniso_label
    _atom_site_aniso_U_11
    _atom_site_aniso_U_22
    _atom_site_aniso_U_33
    _atom_site_aniso_U_12
    _atom_site_aniso_U_13
    _atom_site_aniso_U_23
    Cd1 0.0291(2) 0.0362(2) 0.0269(2) 0.000 -0.00588(19) 0.000
    S2 0.0355(6) 0.0497(7) 0.0265(5) -0.0025(6) -0.0008(4) 0.0002(5)
    N1 0.0246(16) 0.0403(19) 0.0257(17) -0.0062(15) -0.0016(14) 0.0016(16)
    C12 0.032(2) 0.055(3) 0.027(2) 0.000(2) -0.0072(18) -0.001(2)
    N3 0.043(2) 0.0398(19) 0.0289(17) -0.0012(18) -0.0090(17) 0.0029(15)
    O1 0.065(2) 0.047(2) 0.0442(18) 0.0116(16) -0.0022(15) -0.0107(15)
    O2 0.0329(15) 0.059(2) 0.0322(15) -0.0061(14) -0.0076(12) 0.0112(14)
    O3 0.0464(18) 0.077(2) 0.0296(16) -0.0113(17) 0.0048(14) 0.0037(16)
    O4 0.066(2) 0.168(4) 0.102(3) 0.043(3) -0.025(2) -0.068(3)
    C1 0.0245(18) 0.044(2) 0.034(2) 0.0008(16) -0.004(2) -0.004(2)
    C2 0.024(2) 0.037(2) 0.034(2) 0.0001(18) -0.0021(18) -0.0005(19)
    C3 0.042(3) 0.062(3) 0.032(2) -0.007(2) 0.001(2) -0.004(2)
    C4 0.053(3) 0.070(3) 0.043(3) -0.020(3) -0.002(2) -0.019(2)
    C5 0.048(3) 0.058(3) 0.062(3) -0.026(3) 0.002(2) -0.011(3)
    C6 0.042(2) 0.057(3) 0.045(3) -0.012(2) 0.001(2) 0.000(3)
    C7 0.035(2) 0.036(2) 0.029(2) -0.0003(19) -0.0025(18) -0.0014(18)
    C8 0.052(3) 0.047(3) 0.035(2) 0.006(2) -0.011(2) 0.005(2)
    C9 0.081(4) 0.037(3) 0.038(3) 0.002(2) -0.007(2) 0.010(2)
    C10 0.071(3) 0.036(3) 0.040(3) -0.013(2) -0.005(2) 0.001(2)
    C11 0.055(3) 0.045(3) 0.039(3) -0.013(2) -0.010(2) 0.004(2)
_geom_special_details
;
All e.s.d.'s (except the e.s.d. in the dihedral angle between two l.s. planes)
are estimated using the full covariance matrix. The cell e.s.d.'s are taken
into account individually in the estimation of e.s.d.'s in distances, angles
and torsion angles; correlations between e.s.d.'s in cell parameters are only
used when they are defined by crystal symmetry. An approximate (isotropic)
treatment of cell e.s.d.'s is used for estimating e.s.d.'s involving l.s.
planes.
;
loop_
    _geom_bond_atom_site_label_1
    _geom_bond_atom_site_label_2
    _geom_bond_site_symmetry_2
    _geom_bond_distance
    _geom_bond_publ_flag
    Cd1 O2 3_656 2.267(3) ?
    Cd1 O2 . 2.267(3) ?
    Cd1 N3 3_656 2.313(3) ?
    Cd1 N3 . 2.313(3) ?
    Cd1 N1 3_656 2.405(3) ?
    Cd1 N1 . 2.405(3) ?
    S2 O3 . 1.442(3) ?
    S2 O1 . 1.449(3) ?
    S2 O2 . 1.469(3) ?
    S2 C1 . 1.779(4) ?
    N1 C12 . 1.272(5) ?
    N1 C2 . 1.431(5) ?
    C12 C7 . 1.461(5) ?
    C12 H12 . 0.9300 ?
    N3 C11 . 1.340(5) ?
    N3 C7 . 1.349(5) ?
    O4 H1W . 0.8502 ?
    O4 H2W . 0.8263 ?
    C1 C6 . 1.375(5) ?
    C1 C2 . 1.390(5) ?
    C2 C3 . 1.383(5) ?
    C3 C4 . 1.374(6) ?
    C3 H3 . 0.9300 ?
    C4 C5 . 1.367(6) ?
    C4 H4 . 0.9300 ?
    C5 C6 . 1.381(6) ?
    C5 H5 . 0.9300 ?
    C6 H6 . 0.9300 ?
    C7 C8 . 1.377(5) ?
    C8 C9 . 1.376(6) ?
    C8 H8 . 0.9300 ?
    C9 C10 . 1.368(6) ?
    C9 H9 . 0.9300 ?
    C10 C11 . 1.359(6) ?
    C10 H10 . 0.9300 ?
    C11 H11 . 0.9300 ?
loop_
    _geom_angle_atom_site_label_1
    _geom_angle_atom_site_label_2
    _geom_angle_atom_site_label_3
    _geom_angle_site_symmetry_1
    _geom_angle_site_symmetry_3
    _geom_angle
    _geom_angle_publ_flag
    O2 Cd1 O2 3_656 . 107.31(15) ?
    O2 Cd1 N3 3_656 3_656 145.88(11) ?
    O2 Cd1 N3 . 3_656 91.52(11) ?
    O2 Cd1 N3 3_656 . 91.52(11) ?
    O2 Cd1 N3 . . 145.88(11) ?
    N3 Cd1 N3 3_656 . 87.74(16) ?
    O2 Cd1 N1 3_656 3_656 82.58(10) ?
    O2 Cd1 N1 . 3_656 85.04(10) ?
    N3 Cd1 N1 3_656 3_656 70.73(11) ?
    N3 Cd1 N1 . 3_656 126.32(11) ?
    O2 Cd1 N1 3_656 . 85.04(10) ?
    O2 Cd1 N1 . . 82.58(10) ?
    N3 Cd1 N1 3_656 . 126.32(11) ?
    N3 Cd1 N1 . . 70.73(11) ?
    N1 Cd1 N1 3_656 . 159.04(16) ?
    O3 S2 O1 . . 115.11(19) ?
    O3 S2 O2 . . 111.07(17) ?
    O1 S2 O2 . . 111.26(18) ?
    O3 S2 C1 . . 107.40(18) ?
    O1 S2 C1 . . 106.80(18) ?
    O2 S2 C1 . . 104.47(17) ?
    C12 N1 C2 . . 120.8(3) ?
    C12 N1 Cd1 . . 114.4(3) ?
    C2 N1 Cd1 . . 124.8(2) ?
    N1 C12 C7 . . 121.1(4) ?
    N1 C12 H12 . . 119.5 ?
    C7 C12 H12 . . 119.5 ?
    C11 N3 C7 . . 118.2(3) ?
    C11 N3 Cd1 . . 124.8(3) ?
    C7 N3 Cd1 . . 116.9(3) ?
    S2 O2 Cd1 . . 115.56(15) ?
    H1W O4 H2W . . 105.8 ?
    C6 C1 C2 . . 120.5(4) ?
    C6 C1 S2 . . 119.3(4) ?
    C2 C1 S2 . . 120.2(3) ?
    C3 C2 C1 . . 118.7(4) ?
    C3 C2 N1 . . 121.9(4) ?
    C1 C2 N1 . . 119.3(3) ?
    C4 C3 C2 . . 120.7(4) ?
    C4 C3 H3 . . 119.6 ?
    C2 C3 H3 . . 119.6 ?
    C5 C4 C3 . . 120.0(4) ?
    C5 C4 H4 . . 120.0 ?
    C3 C4 H4 . . 120.0 ?
    C4 C5 C6 . . 120.4(4) ?
    C4 C5 H5 . . 119.8 ?
    C6 C5 H5 . . 119.8 ?
    C1 C6 C5 . . 119.6(5) ?
    C1 C6 H6 . . 120.2 ?
    C5 C6 H6 . . 120.2 ?
    N3 C7 C8 . . 121.7(4) ?
    N3 C7 C12 . . 117.0(4) ?
    C8 C7 C12 . . 121.3(4) ?
    C9 C8 C7 . . 118.8(4) ?
    C9 C8 H8 . . 120.6 ?
    C7 C8 H8 . . 120.6 ?
    C10 C9 C8 . . 119.4(4) ?
    C10 C9 H9 . . 120.3 ?
    C8 C9 H9 . . 120.3 ?
    C11 C10 C9 . . 119.2(4) ?
    C11 C10 H10 . . 120.4 ?
    C9 C10 H10 . . 120.4 ?
    N3 C11 C10 . . 122.7(4) ?
    N3 C11 H11 . . 118.6 ?
    C10 C11 H11 . . 118.6 ?
loop_
    _geom_torsion_atom_site_label_1
    _geom_torsion_atom_site_label_2
    _geom_torsion_atom_site_label_3
    _geom_torsion_atom_site_label_4
    _geom_torsion_site_symmetry_1
    _geom_torsion_site_symmetry_2
    _geom_torsion_site_symmetry_3
    _geom_torsion_site_symmetry_4
    _geom_torsion
    _geom_torsion_publ_flag
    O2 Cd1 N1 C12 3_656 . . . 93.5(3) ?
    O2 Cd1 N1 C12 . . . . -158.3(3) ?
    N3 Cd1 N1 C12 3_656 . . . -71.9(3) ?
    N3 Cd1 N1 C12 . . . . 0.1(3) ?
    N1 Cd1 N1 C12 3_656 . . . 147.4(3) ?
    O2 Cd1 N1 C2 3_656 . . . -82.9(3) ?
    O2 Cd1 N1 C2 . . . . 25.3(3) ?
    N3 Cd1 N1 C2 3_656 . . . 111.7(3) ?
    N3 Cd1 N1 C2 . . . . -176.3(3) ?
    N1 Cd1 N1 C2 3_656 . . . -29.0(3) ?
    C2 N1 C12 C7 . . . . 175.6(3) ?
    Cd1 N1 C12 C7 . . . . -0.9(5) ?
    O2 Cd1 N3 C11 3_656 . . . 91.9(3) ?
    O2 Cd1 N3 C11 . . . . -143.3(3) ?
    N3 Cd1 N3 C11 3_656 . . . -53.9(3) ?
    N1 Cd1 N3 C11 3_656 . . . 10.0(4) ?
    N1 Cd1 N3 C11 . . . . 176.1(3) ?
    O2 Cd1 N3 C7 3_656 . . . -83.5(3) ?
    O2 Cd1 N3 C7 . . . . 41.3(4) ?
    N3 Cd1 N3 C7 3_656 . . . 130.7(3) ?
    N1 Cd1 N3 C7 3_656 . . . -165.4(2) ?
    N1 Cd1 N3 C7 . . . . 0.7(3) ?
    O3 S2 O2 Cd1 . . . . 168.04(16) ?
    O1 S2 O2 Cd1 . . . . 38.4(2) ?
    C1 S2 O2 Cd1 . . . . -76.5(2) ?
    O2 Cd1 O2 S2 3_656 . . . 118.00(19) ?
    N3 Cd1 O2 S2 3_656 . . . -90.86(18) ?
    N3 Cd1 O2 S2 . . . . -2.6(3) ?
    N1 Cd1 O2 S2 3_656 . . . -161.36(19) ?
    N1 Cd1 O2 S2 . . . . 35.59(17) ?
    O3 S2 C1 C6 . . . . 4.9(4) ?
    O1 S2 C1 C6 . . . . 128.9(3) ?
    O2 S2 C1 C6 . . . . -113.1(3) ?
    O3 S2 C1 C2 . . . . -174.9(3) ?
    O1 S2 C1 C2 . . . . -50.9(3) ?
    O2 S2 C1 C2 . . . . 67.1(3) ?
    C6 C1 C2 C3 . . . . -1.2(6) ?
    S2 C1 C2 C3 . . . . 178.6(3) ?
    C6 C1 C2 N1 . . . . 175.8(3) ?
    S2 C1 C2 N1 . . . . -4.3(5) ?
    C12 N1 C2 C3 . . . . -39.6(5) ?
    Cd1 N1 C2 C3 . . . . 136.5(3) ?
    C12 N1 C2 C1 . . . . 143.4(4) ?
    Cd1 N1 C2 C1 . . . . -40.4(4) ?
    C1 C2 C3 C4 . . . . 1.4(6) ?
    N1 C2 C3 C4 . . . . -175.5(4) ?
    C2 C3 C4 C5 . . . . -0.4(7) ?
    C3 C4 C5 C6 . . . . -0.9(7) ?
    C2 C1 C6 C5 . . . . -0.1(6) ?
    S2 C1 C6 C5 . . . . -179.9(3) ?
    C4 C5 C6 C1 . . . . 1.1(7) ?
    C11 N3 C7 C8 . . . . 0.9(6) ?
    Cd1 N3 C7 C8 . . . . 176.6(3) ?
    C11 N3 C7 C12 . . . . -177.2(4) ?
    Cd1 N3 C7 C12 . . . . -1.4(4) ?
    N1 C12 C7 N3 . . . . 1.6(6) ?
    N1 C12 C7 C8 . . . . -176.5(4) ?
    N3 C7 C8 C9 . . . . -1.3(6) ?
    C12 C7 C8 C9 . . . . 176.7(4) ?
    C7 C8 C9 C10 . . . . 0.6(7) ?
    C8 C9 C10 C11 . . . . 0.4(7) ?
    C7 N3 C11 C10 . . . . 0.2(6) ?
    Cd1 N3 C11 C10 . . . . -175.2(3) ?
    C9 C10 C11 N3 . . . . -0.9(7) ?
loop_
    _geom_hbond_atom_site_label_D
    _geom_hbond_atom_site_label_H
    _geom_hbond_atom_site_label_A
    _geom_hbond_site_symmetry_A
    _geom_hbond_distance_DH
    _geom_hbond_distance_HA
    _geom_hbond_distance_DA
    _geom_hbond_angle_DHA
    O4 H2W O3 8_755 0.83 2.27 2.968(5) 141.8
    O4 H1W O1 . 0.85 2.01 2.863(5) 179.3
data_global
_journal_date_recd_electronic     2008-09-13
_journal_date_accepted     2008-10-21
_journal_name_full     'Acta Crystallographica, Section E'
_journal_year     2008
_journal_volume     64
_journal_issue     11
_journal_page_first     m1461
_journal_page_last     m1461
_journal_paper_category     QM
_journal_coeditor_code     PK2123
_publ_contact_author_name     'Yi-Min Jiang'
_publ_contact_author_address
;
College of Chemistry and Chemical Engineering
Guangxi Normal University
Guilin, Guangxi 541004
People's Republic of China
;
_publ_contact_author_email     'ouyangmiao123456@126.com'
_publ_contact_author_fax     '0773 5845973'
_publ_contact_author_phone     '0773 5856134'
_publ_section_title
;\
Bis[2-(2-pyridylmethyleneamino)benzenesulfonato-\k^3^<i>N</i>,<i>N</i>',\
<i>O</i>]cadmium(II) dihydrate
;
loop_
    _publ_author_name
    _publ_author_footnote
    _publ_author_address
    'Ou-Yang, Miao' .
;
College of Chemistry and Chemical Engineering
Guangxi Normal University
Guilin, Guangxi 541004
People's Republic of China
;
    'Huang, Xue-Ren' .
;
College of Chemistry and Chemical Engineering
Guangxi Normal University
Guilin, Guangxi 541004
People's Republic of China
;
    'Zhang, Yun-Liang' .
;
School of Medicine, Shao Yang Medical College, Shaoyang 422000
People's Republic of China
;
    'Jiang, Yi-Min' .
;
College of Chemistry and Chemical Engineering
Guangxi Normal University
Guilin, Guangxi 541004
People's Republic of China
;
