# Supplementary material for: Bis[2-(2-pyridylmethyl­eneamino)benzene­sulfonato-κ3 N,N′,O]cadmium(II) dihydrate
Source: Acta Crystallogr Sect E Struct Rep Online. 2008 Oct 25;64(Pt 11):m1461. doi: 10.1107/S1600536808034387 (PMC2959732; doi:10.1107/S1600536808034387)
Supplement: Supplementary file 2 [file e-64-m1461-Isup2.hkl]

# 
# h,k,l, Fc-squared, Fo-squared, sigma(Fo-squared) and status flag 
# 
data_I
_shelx_title ' G in Pbcn' 
_shelx_refln_list_code          4 
_shelx_F_calc_maximum      319.00 
_exptl_crystal_F_000      1352.00 
_reflns_d_resolution_high  0.8256 
 
loop_ 
 _symmetry_equiv_pos_as_xyz 
 'x, y, z' 
 '-x+1/2, -y+1/2, z+1/2' 
 '-x, y, -z+1/2' 
 'x+1/2, -y+1/2, -z' 
 '-x, -y, -z' 
 'x-1/2, y-1/2, -z-1/2' 
 'x, -y, z-1/2' 
 '-x-1/2, y-1/2, z' 
 
_cell_length_a    20.2549 
_cell_length_b     7.8924 
_cell_length_c    16.4750 
_cell_angle_alpha  90.000 
_cell_angle_beta   90.000 
_cell_angle_gamma  90.000 
 
_shelx_F_squared_multiplier     1.000 
 
loop_ 
 _refln_index_h 
 _refln_index_k 
 _refln_index_l 
 _refln_F_squared_calc 
 _refln_F_squared_meas 
 _refln_F_squared_sigma 
 _refln_observed_status 
   4   0   0       51.62       22.38     32.70 o 
   6   0   0   101759.42   103375.53   2186.55 o 
   8   0   0    16494.42    15865.81    377.30 o 
  10   0   0     5848.01     5393.65    169.93 o 
  12   0   0     1296.93     1184.16     86.37 o 
  14   0   0    19795.45    18905.34    474.02 o 
  16   0   0     9966.66     9887.21    298.32 o 
  18   0   0     2176.23     2394.21    142.19 o 
  20   0   0     6147.85     5841.44    283.47 o 
  22   0   0     2111.07     2484.97    282.88 o 
   1   1   0     4772.90     5115.89    236.86 o 
   3   1   0    98240.67   103610.84   2172.45 o 
   5   1   0     3714.09     3712.85     91.08 o 
   7   1   0     1647.72     1805.26     58.71 o 
   9   1   0    12584.28    13075.03    230.03 o 
  11   1   0    10782.21    10687.75    202.10 o 
  13   1   0     1566.96     1660.46     81.11 o 
  15   1   0      776.44      810.54     87.73 o 
  17   1   0     1636.19     1800.36    100.22 o 
  19   1   0     1524.36     1785.64    105.66 o 
  21   1   0      514.86      540.90     94.88 o 
  23   1   0      149.22       12.16    122.78 o 
   0   2   0    21161.09    20198.59    469.90 o 
   2   2   0    32663.13    33520.11    567.35 o 
   4   2   0     8673.03     8727.18    174.75 o 
   6   2   0      146.54      217.13     36.00 o 
   8   2   0    14358.52    13274.41    259.08 o 
  10   2   0     9112.31     9181.29    177.66 o 
  12   2   0      184.64      308.05     44.59 o 
  14   2   0      423.85      484.54     79.53 o 
  16   2   0     1875.30     2070.46    130.93 o 
  18   2   0      207.15      170.83     63.79 o 
  20   2   0       39.17      152.77     89.53 o 
  22   2   0     1803.40     1538.11    154.61 o 
   1   3   0     4015.08     3990.39     95.79 o 
   3   3   0    12049.15    11002.22    196.21 o 
   5   3   0     7793.72     7046.09    158.62 o 
   7   3   0    16206.07    16028.70    308.86 o 
   9   3   0     2768.28     3109.15    104.88 o 
  11   3   0    16884.77    15191.23    309.60 o 
  13   3   0    16174.93    15329.12    320.19 o 
  15   3   0       53.50       95.48     59.49 o 
  17   3   0      189.86      132.61     86.08 o 
  19   3   0     5413.92     6167.48    364.99 o 
  21   3   0     2798.51     2948.51    200.78 o 
  23   3   0       48.71      101.03    108.01 o 
   0   4   0    13584.83    14569.58    369.04 o 
   2   4   0     1465.21     1838.42     70.60 o 
   4   4   0     4722.37     4902.52    116.31 o 
   6   4   0      368.78      351.14     54.55 o 
   8   4   0       25.30      -35.59     43.78 o 
  10   4   0       55.82      141.79     51.96 o 
  12   4   0     1472.53     1706.57    119.27 o 
  14   4   0      274.46      350.80     79.57 o 
  16   4   0     2483.98     2619.11    224.28 o 
  18   4   0        1.68       61.63     92.94 o 
  20   4   0        6.11      137.81    104.03 o 
  22   4   0      194.77      472.25    136.76 o 
   1   5   0     7327.30     7453.88    166.99 o 
   3   5   0     4519.70     4536.08    168.78 o 
   5   5   0     8391.71     8332.91    204.87 o 
   7   5   0     5194.66     4975.89    152.89 o 
   9   5   0     1236.98     1263.52     91.26 o 
  11   5   0     4647.13     4372.29    182.80 o 
  13   5   0     4212.90     4310.24    254.52 o 
  15   5   0     1602.81     1363.25    147.51 o 
  17   5   0     1663.76     1685.97    180.99 o 
  19   5   0     1442.28     1489.86    173.48 o 
   0   6   0    11249.28    11262.33    331.74 o 
   2   6   0     6178.57     6603.30    186.70 o 
   4   6   0     1366.05     1345.27     96.09 o 
   6   6   0     2710.73     2615.52    126.65 o 
   8   6   0     6239.55     6664.07    193.00 o 
  10   6   0      517.58      725.25     95.17 o 
  12   6   0       81.89      -84.91     83.81 o 
  14   6   0     3783.56     3657.08    366.39 o 
  16   6   0     4335.51     4554.89    254.67 o 
  18   6   0     1890.19     1854.04    189.71 o 
   1   7   0      175.82       75.77     80.85 o 
   3   7   0       39.15       10.49     61.90 o 
   5   7   0      211.16      228.74     74.45 o 
   7   7   0        0.24       80.91     79.26 o 
   9   7   0      562.88      528.49    118.46 o 
  11   7   0        0.37       36.91     97.83 o 
  13   7   0       48.60      161.35    102.97 o 
  15   7   0      137.16      145.92    124.22 o 
   0   8   0      739.72      581.66    283.82 o 
   2   8   0      384.28      595.80    103.68 o 
   4   8   0     1246.51     1230.93    157.75 o 
   6   8   0     3114.48     2672.24    197.16 o 
   8   8   0     2258.82     2142.67    189.17 o 
  10   8   0      967.52      745.08    163.28 o 
  12   8   0      831.00      746.97    152.33 o 
   1   9   0      367.98      374.10    112.69 o 
   3   9   0     1547.65     1492.37    309.33 o 
   5   9   0     2081.57     1858.39    320.44 o 
   7   9   0      732.05      683.27    194.24 o 
   1   1   1    70491.88    74987.17   1604.83 o 
   2   1   1     3485.35     3765.21     92.08 o 
   3   1   1      709.21      670.31     25.87 o 
   4   1   1      455.25      514.68     23.13 o 
   5   1   1     4292.41     4463.47     63.91 o 
   6   1   1        1.81      -23.04     15.36 o 
   7   1   1    61140.23    60677.07    652.40 o 
   8   1   1     1489.60     1520.51     39.64 o 
   9   1   1    14618.68    13936.94    171.96 o 
  10   1   1       59.62       66.93     21.35 o 
  11   1   1     1786.37     1767.38     48.80 o 
  12   1   1     1754.09     1986.40     54.42 o 
  13   1   1    12456.85    12280.52    165.82 o 
  14   1   1      700.25      759.02     42.39 o 
  15   1   1     8028.72     7934.17    125.08 o 
  16   1   1      176.76      239.60     41.47 o 
  17   1   1     5441.45     5262.65    113.57 o 
  18   1   1      805.17      825.03     58.51 o 
  19   1   1     2757.43     2779.32    100.67 o 
  20   1   1      221.59      259.20     54.99 o 
  21   1   1     2804.72     2783.61    108.66 o 
  22   1   1       11.80       63.63     74.88 o 
  23   1   1     2858.10     3266.49    200.98 o 
  24   1   1        1.10      162.64    107.79 o 
   0   2   1      147.47      155.92     26.49 o 
   1   2   1    10996.28    10600.40    127.68 o 
   2   2   1      695.35      686.95     26.87 o 
   3   2   1       58.67       21.60     20.71 o 
   4   2   1    29344.31    29056.70    353.61 o 
   5   2   1      477.56      471.03     29.14 o 
   6   2   1     9567.72     9365.95    134.36 o 
   7   2   1      275.00      341.36     27.83 o 
   8   2   1     1743.55     1846.33     59.83 o 
   9   2   1      181.44      234.81     26.88 o 
  10   2   1    29471.54    29613.05    339.77 o 
  11   2   1     2697.06     2753.02     60.27 o 
  12   2   1    12786.27    12414.78    174.70 o 
  13   2   1       33.41       15.84     33.44 o 
  14   2   1     1489.91     1448.85     63.29 o 
  15   2   1      610.73      695.12     51.40 o 
  16   2   1      593.18      725.31     55.06 o 
  17   2   1       19.18        4.30     42.17 o 
  18   2   1     1807.62     2091.66     90.67 o 
  19   2   1       63.01       93.48     51.00 o 
  20   2   1     3405.15     3531.89    129.85 o 
  21   2   1        0.66      -73.31     63.13 o 
  22   2   1      776.02      716.32     91.11 o 
  23   2   1       20.26      -28.21     70.76 o 
   1   3   1      377.23      414.58     34.36 o 
   2   3   1      423.87      484.09     30.85 o 
   3   3   1     4310.41     4517.75     72.26 o 
   4   3   1     1346.45     1515.19     47.17 o 
   5   3   1     3402.79     3504.47     72.31 o 
   6   3   1       30.31       54.64     24.34 o 
   7   3   1     1649.21     2017.79     57.29 o 
   8   3   1      157.93      106.55     33.92 o 
   9   3   1     3057.07     3150.00     74.43 o 
  10   3   1      620.26      607.20     41.81 o 
  11   3   1     6676.17     6786.63    122.73 o 
  12   3   1      199.65      216.30     39.48 o 
  13   3   1        2.94      104.59     39.65 o 
  14   3   1       95.13      121.58     39.81 o 
  15   3   1      671.64      663.11     58.11 o 
  16   3   1       35.46       46.63     53.69 o 
  17   3   1      608.26      663.49     73.46 o 
  18   3   1        0.02       70.29     57.14 o 
  19   3   1        8.78      -56.23     59.37 o 
  20   3   1        7.71       62.53     65.19 o 
  21   3   1      381.80      204.40     80.24 o 
  22   3   1        1.25       20.56     73.50 o 
  23   3   1      237.84      319.14     89.50 o 
   0   4   1    20750.84    21591.32    363.33 o 
   1   4   1       61.30       63.77     27.30 o 
   2   4   1     8528.33     8615.20    122.11 o 
   3   4   1     1479.08     1578.85     46.34 o 
   4   4   1    13313.73    12491.79    161.82 o 
   5   4   1      117.86      143.52     27.68 o 
   6   4   1    21309.29    21506.63    287.40 o 
   7   4   1      232.64      253.47     36.11 o 
   8   4   1     7540.23     7224.17    127.13 o 
   9   4   1      311.73      295.02     39.42 o 
  10   4   1     6319.55     5858.31    114.67 o 
  11   4   1      190.41      192.87     42.64 o 
  12   4   1    14462.94    14091.05    229.31 o 
  13   4   1      150.84      206.56     53.87 o 
  14   4   1     7730.90     7126.86    159.82 o 
  15   4   1      170.93      175.62     51.23 o 
  16   4   1      151.30      197.65     58.11 o 
  17   4   1       99.95       69.74     63.20 o 
  18   4   1     3164.36     3391.23    146.99 o 
  19   4   1       91.69      170.84     80.63 o 
  20   4   1     5117.30     4860.71    178.14 o 
  21   4   1       68.19       -5.26     79.98 o 
  22   4   1      501.33      492.29    137.94 o 
   1   5   1     9466.98     9469.08    139.29 o 
   2   5   1     1553.36     1571.27     53.99 o 
   3   5   1     2831.66     3077.65     71.63 o 
   4   5   1       47.23       -3.28     36.20 o 
   5   5   1      985.29      999.80     58.91 o 
   6   5   1      114.34      113.52     38.85 o 
   7   5   1     6873.30     7032.36    152.27 o 
   8   5   1       82.72      124.91     40.14 o 
   9   5   1     4090.52     4069.22     99.65 o 
  10   5   1        1.50       30.03     42.44 o 
  11   5   1       35.72       30.36     41.71 o 
  12   5   1      258.94      232.41     53.02 o 
  13   5   1      231.56      270.38     58.73 o 
  14   5   1      357.86      350.96     87.93 o 
  15   5   1     4696.19     4397.23    161.70 o 
  16   5   1       11.46       19.88     64.83 o 
  17   5   1     2950.93     2964.24    142.78 o 
  18   5   1       12.42      127.03     71.59 o 
  19   5   1       72.23       72.41     77.12 o 
  20   5   1        5.79       21.61     76.40 o 
   0   6   1      768.81     1125.59     79.34 o 
   1   6   1       44.13       63.91     52.37 o 
   2   6   1     2087.52     2257.21     80.74 o 
   3   6   1       10.16      -58.04     38.69 o 
   4   6   1     1340.29     1452.21     68.93 o 
   5   6   1       18.66      -43.19     39.30 o 
   6   6   1      172.89      270.84     59.44 o 
   7   6   1      213.80      123.75     43.93 o 
   8   6   1      695.93      660.96     62.35 o 
   9   6   1       20.22      -21.01     47.86 o 
  10   6   1      745.40      781.00     69.39 o 
  11   6   1       34.89       27.23     87.93 o 
  12   6   1       62.62       47.52     61.92 o 
  13   6   1      105.88        3.58     60.60 o 
  14   6   1      316.66      368.80     94.20 o 
  15   6   1       48.17      101.42     65.81 o 
  16   6   1      588.15      617.18     92.26 o 
  17   6   1       54.73       -4.10     73.76 o 
  18   6   1      123.18       -0.19     82.44 o 
  19   6   1        4.11      -46.69     85.17 o 
   1   7   1     3776.04     3801.18    154.69 o 
   2   7   1      398.80      360.91     58.64 o 
   3   7   1      740.53      797.37     66.15 o 
   4   7   1       48.03      -15.87     46.94 o 
   5   7   1     2553.51     2716.22     94.30 o 
   6   7   1      234.77      233.90     58.17 o 
   7   7   1     5065.73     4922.80    140.49 o 
   8   7   1       29.53       -7.25     54.36 o 
   9   7   1     1359.86     1554.79     99.57 o 
  10   7   1      154.23       87.35     71.37 o 
  11   7   1      865.30      837.39     97.65 o 
  12   7   1       16.03      -19.21     67.77 o 
  13   7   1     1213.00     1224.22    110.16 o 
  14   7   1      146.24      281.94     85.86 o 
  15   7   1     1843.82     1994.19    138.68 o 
  16   7   1        3.57      164.48     88.21 o 
   0   8   1      483.26      561.33    103.93 o 
   1   8   1        0.58      -59.31     54.76 o 
   2   8   1       10.23       88.59     61.17 o 
   3   8   1       11.73      -51.26     66.14 o 
   4   8   1      330.85      351.10     81.18 o 
   5   8   1        1.63        2.13     59.58 o 
   6   8   1      149.94      128.66     67.59 o 
   7   8   1       33.10       56.32     67.99 o 
   8   8   1       92.23       64.93     74.72 o 
   9   8   1       92.88       72.60     82.24 o 
  10   8   1      107.60      166.92     93.72 o 
  11   8   1      140.02      241.35     97.93 o 
  12   8   1      445.39      497.62    108.90 o 
  13   8   1       40.25      -30.70     87.84 o 
   1   9   1      567.98      473.06     88.90 o 
   2   9   1        0.32       29.04     78.35 o 
   3   9   1     1421.47     1423.60    118.64 o 
   4   9   1       75.28       97.48     91.78 o 
   5   9   1      875.91      840.22    156.35 o 
   6   9   1       72.70      188.82    101.11 o 
   7   9   1      616.88      587.50    132.86 o 
   8   9   1        5.10       31.59    103.40 o 
   0   0   2    69303.20    67246.81   2484.30 o 
   1   0   2      745.74      813.41     30.02 o 
   2   0   2    10131.03    11534.70    228.06 o 
   3   0   2      817.90      839.48     46.72 o 
   4   0   2     2241.12     2481.14    152.21 o 
   5   0   2     2242.66     2194.10     64.73 o 
   6   0   2    33875.52    35193.83    544.15 o 
   7   0   2     4306.64     4628.80    110.14 o 
   8   0   2    38172.23    36616.28    572.60 o 
   9   0   2    14040.40    13673.50    238.93 o 
  10   0   2    10687.05    10619.03    197.63 o 
  11   0   2       52.50       50.51     30.85 o 
  12   0   2     6514.77     6333.79    141.87 o 
  13   0   2     3618.54     3472.78    102.66 o 
  14   0   2    11574.08    11478.89    250.03 o 
  15   0   2      925.08      934.02     72.86 o 
  16   0   2     8611.66     8783.76    193.90 o 
  17   0   2      213.47      244.37     53.82 o 
  18   0   2     2896.91     2827.85    189.33 o 
  19   0   2       96.75      -48.46     61.72 o 
  20   0   2     3293.33     3122.13    286.52 o 
  21   0   2      741.17     1007.97    228.80 o 
  22   0   2     4322.49     4437.10    359.62 o 
  23   0   2      569.75      422.38    141.30 o 
  24   0   2     1957.20     1815.08    250.31 o 
   1   1   2       12.81      -17.85     11.90 o 
   2   1   2     1767.27     1947.68     37.72 o 
   3   1   2    26544.11    27194.54    379.39 o 
   4   1   2    23851.67    24761.65    334.54 o 
   5   1   2     4380.85     4417.86     64.53 o 
   6   1   2      981.90      886.41     29.96 o 
   7   1   2    13524.50    13754.31    165.20 o 
   8   1   2       41.44       86.52     18.95 o 
   9   1   2     3578.92     3655.29     64.66 o 
  10   1   2       22.88       -5.99     19.41 o 
  11   1   2     4110.12     4204.57     75.30 o 
  12   1   2      242.06      302.17     30.80 o 
  13   1   2     4242.47     4227.52     81.94 o 
  14   1   2       68.25        3.26     30.20 o 
  15   1   2        2.29        7.13     30.80 o 
  16   1   2      464.34      371.12     45.08 o 
  17   1   2      588.27      638.29     56.10 o 
  18   1   2      626.58      654.46     57.19 o 
  19   1   2      835.82      978.04     70.17 o 
  20   1   2      508.66      422.26     62.12 o 
  21   1   2      293.82      315.69     59.05 o 
  22   1   2       23.34      151.89     82.67 o 
  23   1   2      390.31      473.54    119.11 o 
  24   1   2      133.97      177.15    116.71 o 
   0   2   2    15665.96    16105.85    261.71 o 
   1   2   2      548.95      497.39     23.84 o 
   2   2   2     1505.81     1440.92     34.85 o 
   3   2   2     6582.91     6599.44     88.11 o 
   4   2   2      956.32     1019.91     32.28 o 
   5   2   2       63.56       48.92     16.58 o 
   6   2   2     1509.91     1338.55     36.20 o 
   7   2   2     2095.42     2198.27     45.22 o 
   8   2   2     4094.29     3853.03     65.29 o 
   9   2   2     7060.37     7323.94    104.36 o 
  10   2   2     5416.46     5235.54     84.81 o 
  11   2   2       46.46       47.63     25.06 o 
  12   2   2     1963.00     2024.18     60.17 o 
  13   2   2      997.16     1198.43     56.56 o 
  14   2   2     4003.14     3907.87     92.27 o 
  15   2   2      176.56      149.86     45.00 o 
  16   2   2     2615.46     2962.60    101.67 o 
  17   2   2      465.03      386.48     58.93 o 
  18   2   2     1786.62     1885.70     89.37 o 
  19   2   2      478.50      431.47     67.19 o 
  20   2   2     1223.22     1232.00     97.70 o 
  21   2   2        0.25        1.70     72.55 o 
  22   2   2      935.61      928.76     93.07 o 
  23   2   2        0.65      -62.90     77.70 o 
   1   3   2    10036.68    10058.30    129.98 o 
   2   3   2     2488.43     2385.80     50.71 o 
   3   3   2    21220.69    20895.66    242.76 o 
   4   3   2     1480.53     1743.14     41.74 o 
   5   3   2    20399.05    19960.59    233.99 o 
   6   3   2     6164.10     6428.13    107.10 o 
   7   3   2    14232.22    13565.63    190.50 o 
   8   3   2      596.83      738.56     61.32 o 
   9   3   2     6553.06     6280.93    110.75 o 
  10   3   2      344.69      297.31     37.56 o 
  11   3   2    10374.18     9974.25    159.50 o 
  12   3   2      111.61       66.90     36.55 o 
  13   3   2     9061.14     8988.09    163.87 o 
  14   3   2      805.64      868.19     69.24 o 
  15   3   2     1389.62     1389.37     81.64 o 
  16   3   2      381.07      257.40     55.43 o 
  17   3   2     1400.27     1616.67     85.25 o 
  18   3   2      223.44      325.47     65.80 o 
  19   3   2     3522.54     3346.23    131.51 o 
  20   3   2        1.61       11.61     60.66 o 
  21   3   2     2248.06     2207.60    138.82 o 
  22   3   2      216.05      199.70     78.21 o 
  23   3   2      548.35      420.69     92.83 o 
   0   4   2     3771.50     3740.23    101.42 o 
   1   4   2     1665.18     1852.84     51.57 o 
   2   4   2      724.14      776.93     37.20 o 
   3   4   2     3106.62     3469.11     67.96 o 
   4   4   2      433.36      506.12     31.79 o 
   5   4   2       23.18        6.87     24.83 o 
   6   4   2     2481.67     2621.08     70.35 o 
   7   4   2      377.65      430.58     39.21 o 
   8   4   2     1163.08     1205.78     53.77 o 
   9   4   2      715.55      757.36     48.39 o 
  10   4   2       66.04       71.87     35.35 o 
  11   4   2      358.28      323.46     53.67 o 
  12   4   2      377.14      321.48     52.06 o 
  13   4   2      134.31      137.40     50.18 o 
  14   4   2      156.04      233.36     53.68 o 
  15   4   2        2.40      -34.43     43.64 o 
  16   4   2      359.22      391.73     84.31 o 
  17   4   2        0.80      -77.23     51.49 o 
  18   4   2        7.44       36.95     67.49 o 
  19   4   2       39.44      -62.86     64.70 o 
  20   4   2        4.84      -80.81     67.66 o 
  21   4   2       30.31      -94.88     76.94 o 
  22   4   2      133.57        6.68     79.77 o 
   1   5   2     9795.68    10235.15    147.99 o 
   2   5   2      276.30      271.24     34.93 o 
   3   5   2     5917.63     5816.12    105.42 o 
   4   5   2      260.97      224.70     40.50 o 
   5   5   2     6697.16     6752.82    126.73 o 
   6   5   2        3.50        0.19     34.62 o 
   7   5   2     4367.84     4520.89    103.37 o 
   8   5   2       24.35      -57.53     38.36 o 
   9   5   2     3282.64     3250.27    106.27 o 
  10   5   2      456.64      326.39     60.10 o 
  11   5   2     4634.39     4490.08    124.86 o 
  12   5   2        1.59       10.13     50.29 o 
  13   5   2     2471.99     2455.59    100.36 o 
  14   5   2      841.66      931.70     73.36 o 
  15   5   2     1526.94     1584.95     96.55 o 
  16   5   2      105.01      106.56     67.28 o 
  17   5   2     1163.49     1272.11    112.87 o 
  18   5   2      420.82      373.07     85.56 o 
  19   5   2      763.88      625.95    106.43 o 
  20   5   2      142.64      201.97     94.57 o 
   0   6   2     9533.21     9547.75    210.61 o 
   1   6   2      577.18      600.04     50.27 o 
   2   6   2     5414.26     5763.43    121.67 o 
   3   6   2     1598.65     1625.50     71.84 o 
   4   6   2     3664.75     3568.05     97.51 o 
   5   6   2      359.20      344.34     60.66 o 
   6   6   2     5309.31     5468.39    136.45 o 
   7   6   2      648.11      813.41     69.90 o 
   8   6   2     5752.91     5775.59    146.76 o 
   9   6   2      678.50      622.05     67.74 o 
  10   6   2     1919.18     1967.84    104.41 o 
  11   6   2      284.60      230.07     59.18 o 
  12   6   2      683.91      718.05     77.83 o 
  13   6   2      174.56      156.75     60.92 o 
  14   6   2     2150.53     2228.25    139.46 o 
  15   6   2       82.22      118.42     74.76 o 
  16   6   2     1459.65     1660.11    124.18 o 
  17   6   2      247.52      185.73     97.41 o 
  18   6   2      892.34      747.51    117.70 o 
   1   7   2      483.15      509.64     77.78 o 
   2   7   2       25.62      126.92     47.64 o 
   3   7   2      257.49      195.26     49.29 o 
   4   7   2      237.98      138.16     53.66 o 
   5   7   2       68.72       30.67     52.41 o 
   6   7   2        4.17       62.41     53.71 o 
   7   7   2        0.87      -30.69     54.07 o 
   8   7   2      175.55      152.77     60.41 o 
   9   7   2       58.52       -3.90     58.28 o 
  10   7   2        0.10      -26.55     58.99 o 
  11   7   2       11.22       14.25     67.08 o 
  12   7   2       27.90      -28.57     80.10 o 
  13   7   2        0.37       27.76     73.12 o 
  14   7   2      457.62      221.71     87.28 o 
  15   7   2       21.51       76.22     84.90 o 
  16   7   2       14.08       80.32     89.03 o 
   0   8   2     3684.47     3678.38    186.36 o 
   1   8   2      360.25      271.32     75.29 o 
   2   8   2     2207.49     2213.86    126.53 o 
   3   8   2      421.05      379.61     80.79 o 
   4   8   2     1824.25     1888.14    119.66 o 
   5   8   2      121.87       39.50     66.63 o 
   6   8   2     1947.98     1854.82    102.63 o 
   7   8   2       89.48      246.94     68.03 o 
   8   8   2     1219.76     1141.98    125.38 o 
   9   8   2       25.22      138.10     76.59 o 
  10   8   2      978.22     1041.52    145.38 o 
  11   8   2        0.40     -129.05    105.72 o 
  12   8   2      836.45      750.19    107.82 o 
  13   8   2        2.31      104.10     85.27 o 
   1   9   2      321.01      334.48    100.25 o 
   2   9   2       28.50      108.17     84.99 o 
   3   9   2      662.80      675.86    103.36 o 
   4   9   2       70.54      105.60     83.86 o 
   5   9   2      561.45      696.67    123.46 o 
   6   9   2      286.68      413.49    117.85 o 
   7   9   2      327.71      459.32    125.12 o 
   1   1   3    45817.73    45121.21    530.65 o 
   2   1   3     4844.11     5030.23     86.40 o 
   3   1   3    49359.34    50430.65    624.97 o 
   4   1   3    12042.39    12060.06    159.20 o 
   5   1   3    37435.54    37815.58    454.42 o 
   6   1   3     1360.47     1358.45     39.27 o 
   7   1   3    11817.31    11635.98    162.63 o 
   8   1   3     1077.82     1290.37     37.23 o 
   9   1   3     9658.48     9561.58    127.23 o 
  10   1   3     1541.58     1614.73     45.23 o 
  11   1   3     7257.30     7039.92    106.01 o 
  12   1   3     2959.71     3003.64     65.56 o 
  13   1   3     5070.07     5069.45     91.09 o 
  14   1   3     4695.57     4802.80    107.46 o 
  15   1   3     6586.53     6558.35    112.49 o 
  16   1   3      121.95      143.67     50.53 o 
  17   1   3     2785.22     2858.63     99.12 o 
  18   1   3      749.91      691.52     61.90 o 
  19   1   3     1574.85     1615.27     97.91 o 
  20   1   3      126.44      109.01     56.50 o 
  21   1   3     1795.92     1753.13    106.76 o 
  22   1   3       88.53      185.39     99.93 o 
  23   1   3     1108.53     1031.74    185.79 o 
  24   1   3        6.26       26.84    120.19 o 
   0   2   3    39335.11    38410.80    591.62 o 
   1   2   3     4288.86     4064.16     62.94 o 
   2   2   3     6784.73     6651.67     89.61 o 
   3   2   3    10611.08    10422.37    179.06 o 
   4   2   3    14384.40    13912.32    182.40 o 
   5   2   3     4392.14     4711.31     85.63 o 
   6   2   3    19820.55    19686.07    251.79 o 
   7   2   3      238.11      237.75     21.13 o 
   8   2   3     2052.37     1990.02     46.32 o 
   9   2   3      153.01      241.71     28.70 o 
  10   2   3     3889.61     3710.26     70.94 o 
  11   2   3      640.25      721.89     38.72 o 
  12   2   3     5569.12     5375.61    109.02 o 
  13   2   3     1419.80     1594.56     67.06 o 
  14   2   3     5856.97     5593.65    130.67 o 
  15   2   3     2234.88     2266.06     95.00 o 
  16   2   3     4044.15     3992.75    116.42 o 
  17   2   3        0.44      -62.12     41.41 o 
  18   2   3     2084.10     2020.56     92.58 o 
  19   2   3      279.08      160.35     56.36 o 
  20   2   3     1211.54     1343.08    112.08 o 
  21   2   3       70.36      154.08     60.16 o 
  22   2   3      804.03      765.73     85.00 o 
  23   2   3      137.53      149.48     76.40 o 
   1   3   3     4000.70     4041.15     68.32 o 
   2   3   3      384.47      411.45     29.35 o 
   3   3   3     1138.33     1135.84     36.12 o 
   4   3   3      365.93      471.81     27.14 o 
   5   3   3      914.64     1042.04     36.20 o 
   6   3   3      713.37      742.82     30.50 o 
   7   3   3     5372.85     5190.75     81.88 o 
   8   3   3        7.10        2.65     18.92 o 
   9   3   3      328.34      454.97     36.81 o 
  10   3   3        0.16      -30.80     27.12 o 
  11   3   3      782.51      879.44     62.85 o 
  12   3   3      587.77      539.31     66.44 o 
  13   3   3      380.34      459.58     60.81 o 
  14   3   3      317.41      246.04     52.27 o 
  15   3   3      232.23      235.27     53.58 o 
  16   3   3        1.69      -61.09     44.78 o 
  17   3   3      190.61      193.44     58.25 o 
  18   3   3       40.70        0.74     52.64 o 
  19   3   3      130.87      172.04     57.11 o 
  20   3   3        9.25      -33.55     54.23 o 
  21   3   3       38.47       46.13     63.94 o 
  22   3   3       38.83      -61.27     70.06 o 
  23   3   3      100.86      216.89     83.96 o 
   0   4   3     4241.69     4334.15    110.70 o 
   1   4   3     2786.44     2598.22     60.25 o 
   2   4   3    12898.83    12816.62    167.13 o 
   3   4   3     2311.95     2399.52     78.41 o 
   4   4   3     9807.46     9539.44    132.76 o 
   5   4   3       98.05      124.51     28.54 o 
   6   4   3     5678.97     5422.38     94.94 o 
   7   4   3      145.10      131.57     32.74 o 
   8   4   3    10791.24    10557.77    173.61 o 
   9   4   3      160.29      191.41     46.65 o 
  10   4   3     6065.45     6088.31    147.07 o 
  11   4   3     1405.83     1380.20     72.92 o 
  12   4   3     4225.99     4098.16    123.85 o 
  13   4   3     1131.22     1210.99     74.80 o 
  14   4   3     4641.75     4821.29    131.78 o 
  15   4   3      374.32      334.16     59.23 o 
  16   4   3     2867.24     2832.75    110.38 o 
  17   4   3      391.73      451.18     71.50 o 
  18   4   3     2099.48     2284.77    106.43 o 
  19   4   3       60.42       25.42     60.10 o 
  20   4   3     1649.85     1527.34    117.63 o 
  21   4   3      100.52       51.23     78.19 o 
   1   5   3     1308.12     1418.74     53.31 o 
   2   5   3     4112.53     4152.09     84.52 o 
   3   5   3      921.63      922.83     46.27 o 
   4   5   3       31.56       22.76     35.84 o 
   5   5   3     2419.97     2678.44     79.43 o 
   6   5   3     1525.06     1616.78     65.67 o 
   7   5   3     2005.12     1973.54     98.56 o 
   8   5   3        4.86        0.68     45.34 o 
   9   5   3      638.57      741.17     64.72 o 
  10   5   3      480.04      569.28     61.12 o 
  11   5   3     1932.73     1887.60     89.52 o 
  12   5   3      153.64       38.95     49.23 o 
  13   5   3     1477.81     1539.81     87.53 o 
  14   5   3      329.92      400.21     62.43 o 
  15   5   3     1026.02      953.47     83.02 o 
  16   5   3       17.33       79.07     58.72 o 
  17   5   3      830.19      542.78     85.49 o 
  18   5   3       29.83       96.50     76.70 o 
  19   5   3      258.81      375.21     87.49 o 
  20   5   3       17.12     -109.94     73.29 o 
   0   6   3     1532.12     1467.28     85.40 o 
   1   6   3        1.73      -54.48     36.32 o 
   2   6   3      801.19      988.72     60.84 o 
   3   6   3      119.07      120.23     44.44 o 
   4   6   3      680.25      610.69     54.33 o 
   5   6   3      819.14      715.56     67.23 o 
   6   6   3      728.97      755.30     69.52 o 
   7   6   3      322.58      270.25     58.71 o 
   8   6   3      924.34     1025.35     74.97 o 
   9   6   3        3.00      -79.17     52.78 o 
  10   6   3     1495.51     1590.66     86.90 o 
  11   6   3        1.75      -52.36     46.91 o 
  12   6   3      596.11      596.28     69.92 o 
  13   6   3       21.45       47.14     55.21 o 
  14   6   3      518.57      549.81     79.37 o 
  15   6   3       24.82       67.66     62.37 o 
  16   6   3      597.36      488.25     91.09 o 
  17   6   3       10.27       -8.76     73.91 o 
  18   6   3      568.63      706.39    104.13 o 
   1   7   3     3423.32     3600.43    118.94 o 
   2   7   3     2479.93     2471.71     94.07 o 
   3   7   3     2814.56     3246.96    144.86 o 
   4   7   3       33.21       44.37     54.38 o 
   5   7   3     2329.33     2252.06    102.42 o 
   6   7   3      490.71      409.51     66.33 o 
   7   7   3     2724.68     2659.29    130.76 o 
   8   7   3        3.27      -78.41     52.28 o 
   9   7   3     2021.76     2281.51    118.02 o 
  10   7   3      611.38      706.32     77.04 o 
  11   7   3     2269.65     2018.21    107.91 o 
  12   7   3       16.93       82.97     65.80 o 
  13   7   3     1894.59     1945.99    131.93 o 
  14   7   3       81.83      -43.64     72.91 o 
  15   7   3     1091.61     1000.55    114.72 o 
  16   7   3      274.95      166.38     91.01 o 
   0   8   3      933.16      928.48    156.60 o 
   1   8   3       97.01      232.94     78.04 o 
   2   8   3     1053.12     1155.68    101.91 o 
   3   8   3      138.50       89.67     77.49 o 
   4   8   3      574.27      504.89     88.39 o 
   5   8   3        0.61      104.50     67.98 o 
   6   8   3      167.40      124.48     63.82 o 
   7   8   3       17.12       25.22     60.67 o 
   8   8   3      225.74      272.93     70.88 o 
   9   8   3      170.09       99.51     70.53 o 
  10   8   3       42.15       89.04     72.66 o 
  11   8   3       99.31       64.95     81.02 o 
  12   8   3       37.37       78.62     84.76 o 
   1   9   3      160.16      158.07    137.87 o 
   2   9   3       27.68       28.20     93.50 o 
   3   9   3      371.44      345.50     95.65 o 
   4   9   3        3.46      112.85     85.13 o 
   5   9   3      276.67      311.64     93.34 o 
   6   9   3        0.59       11.83     85.33 o 
   7   9   3      664.15      472.99    111.13 o 
   0   0   4    12005.30    11632.99    272.33 o 
   1   0   4      574.58      448.95     29.64 o 
   2   0   4     8995.20     8294.88    145.26 o 
   3   0   4    23487.91    24618.93    493.88 o 
   4   0   4    58760.93    57448.75    870.96 o 
   5   0   4      248.86      247.02     29.38 o 
   6   0   4    16206.13    15468.72    258.25 o 
   7   0   4       30.07       -2.27     24.20 o 
   8   0   4     8198.64     8211.98    167.13 o 
   9   0   4     5402.73     5395.37    119.34 o 
  10   0   4    19590.53    18873.86    322.11 o 
  11   0   4     1506.67     1883.50     72.38 o 
  12   0   4    16000.96    16013.59    287.96 o 
  13   0   4     3269.94     3266.43    101.82 o 
  14   0   4     7223.83     7177.54    164.79 o 
  15   0   4     2001.95     2001.71     87.75 o 
  16   0   4     3860.70     3806.66    132.66 o 
  17   0   4      486.85      473.09     68.87 o 
  18   0   4     2686.65     2640.56    185.30 o 
  19   0   4      998.94      827.84    174.95 o 
  20   0   4     2270.71     2076.11    431.98 o 
  21   0   4       33.13      135.82    120.87 o 
  22   0   4     1264.14     1121.88    225.63 o 
  23   0   4        0.14      -94.31    119.12 o 
  24   0   4      767.25      524.75    163.35 o 
   1   1   4     1428.31     1450.64     42.49 o 
   2   1   4       95.04       99.45     21.51 o 
   3   1   4       70.75      113.09     22.75 o 
   4   1   4     1622.14     1687.22     45.92 o 
   5   1   4      964.54     1111.22     44.54 o 
   6   1   4      812.96     1091.76     39.52 o 
   7   1   4     3790.65     3720.67     73.51 o 
   8   1   4      762.59      917.78     32.47 o 
   9   1   4      933.73      934.73     35.00 o 
  10   1   4      416.71      415.48     28.90 o 
  11   1   4      149.10       94.33     26.56 o 
  12   1   4     1401.17     1544.27     50.09 o 
  13   1   4     1622.24     1699.38     58.55 o 
  14   1   4      801.43      813.12     47.24 o 
  15   1   4     1948.78     2108.71     72.81 o 
  16   1   4        0.00      -38.71     40.14 o 
  17   1   4      800.50      910.37     67.39 o 
  18   1   4      237.04      151.56     66.49 o 
  19   1   4      203.09      223.71     67.22 o 
  20   1   4        2.96      -25.90     57.68 o 
  21   1   4       42.55       45.61     64.23 o 
  22   1   4       21.43      -61.83     71.92 o 
  23   1   4      670.41      750.83    113.92 o 
   0   2   4     8033.07     8090.93    149.14 o 
   1   2   4      521.32      562.68     25.24 o 
   2   2   4    15849.76    15567.83    183.22 o 
   3   2   4        3.15      -11.12     23.25 o 
   4   2   4    20316.25    19508.94    250.48 o 
   5   2   4     2262.33     2263.27     57.79 o 
   6   2   4    13271.75    13308.15    183.62 o 
   7   2   4      137.68      161.98     24.06 o 
   8   2   4     5380.49     5100.55    119.93 o 
   9   2   4     2662.15     2766.21     56.82 o 
  10   2   4     3831.65     3696.97     69.38 o 
  11   2   4      150.58      166.20     34.89 o 
  12   2   4     7318.03     7290.59    144.08 o 
  13   2   4      451.01      420.02     52.69 o 
  14   2   4     4147.40     4100.66    112.14 o 
  15   2   4        1.82       47.61     46.16 o 
  16   2   4     2305.21     2459.93     96.28 o 
  17   2   4      658.04      795.93     67.86 o 
  18   2   4     3115.13     3227.74    121.69 o 
  19   2   4      272.84      329.90     65.09 o 
  20   2   4     1344.92     1398.89     93.68 o 
  21   2   4        6.68      120.76     64.72 o 
  22   2   4      323.32      295.91     78.57 o 
  23   2   4        2.14       66.73     76.53 o 
   1   3   4    30700.38    30769.28    347.39 o 
   2   3   4       25.54      -14.15     19.43 o 
   3   3   4    15817.88    15672.66    190.49 o 
   4   3   4     1059.93     1227.79     41.29 o 
   5   3   4    10217.47     9904.22    154.27 o 
   6   3   4      962.45      870.01     32.93 o 
   7   3   4    11328.38    11083.71    160.56 o 
   8   3   4      385.53      448.37     38.49 o 
   9   3   4     8860.35     8601.62    157.23 o 
  10   3   4       66.86       54.78     40.81 o 
  11   3   4     3591.14     3758.47    104.87 o 
  12   3   4       15.68       -9.60     40.72 o 
  13   3   4     5333.78     5082.08    129.72 o 
  14   3   4     2753.59     2719.30     99.88 o 
  15   3   4    13336.18    13521.16    246.40 o 
  16   3   4      575.53      600.39     64.09 o 
  17   3   4     7471.13     7029.53    174.67 o 
  18   3   4      707.24      677.71     70.67 o 
  19   3   4     1471.98     1287.35     87.18 o 
  20   3   4       90.17       82.04     62.09 o 
  21   3   4     1412.24     1717.73    102.18 o 
  22   3   4      108.07       97.34     70.33 o 
   0   4   4      129.38      109.65     38.75 o 
   1   4   4     1128.46     1150.39     43.82 o 
   2   4   4     1120.06     1307.75     45.01 o 
   3   4   4     3620.73     3899.96     74.18 o 
   4   4   4     1811.03     1917.90     54.05 o 
   5   4   4      270.84      356.15     30.71 o 
   6   4   4       33.74       41.13     27.82 o 
   7   4   4      175.57      182.74     42.77 o 
   8   4   4       34.90      -60.71     42.20 o 
   9   4   4       11.25      -44.31     38.77 o 
  10   4   4      362.61      333.41     51.06 o 
  11   4   4      163.83      144.90     49.39 o 
  12   4   4     1994.19     2116.20     90.93 o 
  13   4   4        0.06      -67.74     45.16 o 
  14   4   4      420.75      370.00     60.00 o 
  15   4   4       67.96        0.15     49.18 o 
  16   4   4       69.78      111.64     55.64 o 
  17   4   4       12.04      -35.78     52.92 o 
  18   4   4      213.38      139.05     61.13 o 
  19   4   4        0.71       30.29     56.81 o 
  20   4   4      111.40      169.53     71.24 o 
  21   4   4        6.88       95.47     71.89 o 
   1   5   4     3457.03     3587.60     79.83 o 
   2   5   4      717.68      654.06     44.69 o 
   3   5   4     2664.03     2543.45     68.19 o 
   4   5   4       57.93       71.84     38.30 o 
   5   5   4     3387.98     3450.00    104.83 o 
   6   5   4     2659.60     2912.23     99.44 o 
   7   5   4     4748.57     4936.10    127.47 o 
   8   5   4       18.64       64.59     45.89 o 
   9   5   4     4739.61     4556.76    132.05 o 
  10   5   4      189.86      123.03     51.57 o 
  11   5   4     2573.66     2473.91     99.71 o 
  12   5   4      181.88      157.83     54.03 o 
  13   5   4     1136.56     1037.25     77.83 o 
  14   5   4       14.59       26.88     52.72 o 
  15   5   4     1434.37     1556.07    118.14 o 
  16   5   4        1.66       -2.32     53.06 o 
  17   5   4     1306.34     1370.23     93.80 o 
  18   5   4       61.61      135.03     90.28 o 
  19   5   4      614.82      759.83    101.81 o 
  20   5   4       30.71        8.31     79.27 o 
   0   6   4      122.84       42.22     56.22 o 
   1   6   4     2122.72     2214.22     75.77 o 
   2   6   4     2172.01     2255.30     82.07 o 
   3   6   4     2823.29     2969.47     98.81 o 
   4   6   4     4393.16     4562.52    126.91 o 
   5   6   4      579.38      430.51     60.56 o 
   6   6   4     1715.53     1772.77     89.69 o 
   7   6   4       46.66       10.37     48.06 o 
   8   6   4     1937.56     1877.61     93.33 o 
   9   6   4      907.71      889.47    109.43 o 
  10   6   4     3707.33     3561.64    122.91 o 
  11   6   4       31.90       -5.45     52.35 o 
  12   6   4     3885.03     3822.12    184.56 o 
  13   6   4      359.82      424.21     67.96 o 
  14   6   4     1230.63     1285.48     90.88 o 
  15   6   4       46.51       75.27     66.90 o 
  16   6   4      281.24      192.47     73.00 o 
  17   6   4       62.81       52.55     79.74 o 
  18   6   4     1007.19     1135.12    117.93 o 
   1   7   4        0.96      111.46     85.55 o 
   2   7   4        1.31        5.58     52.60 o 
   3   7   4      414.79      452.82     63.89 o 
   4   7   4       14.00      -16.70     52.05 o 
   5   7   4       76.57       -3.21     53.53 o 
   6   7   4       14.15      -12.44     51.28 o 
   7   7   4        5.46       58.33     56.12 o 
   8   7   4       87.84      142.69     67.64 o 
   9   7   4        8.23       28.83     57.83 o 
  10   7   4       63.28      109.00     63.10 o 
  11   7   4       26.42       85.90     61.59 o 
  12   7   4       10.09      135.07     63.89 o 
  13   7   4       10.61      -38.05     66.52 o 
  14   7   4       59.01       47.72     70.99 o 
  15   7   4       63.78       -0.12     79.21 o 
   0   8   4     2305.93     2085.93    223.52 o 
   1   8   4        6.94     -125.40     83.60 o 
   2   8   4     1385.30     1530.24    113.01 o 
   3   8   4       33.96       12.18     71.57 o 
   4   8   4     1129.62      963.32    119.07 o 
   5   8   4      180.10      130.54     70.90 o 
   6   8   4     1130.77     1233.19     96.23 o 
   7   8   4      109.35       31.68     61.79 o 
   8   8   4      885.04      911.00     89.03 o 
   9   8   4      136.47      179.26     69.90 o 
  10   8   4     1221.99     1111.07    101.42 o 
  11   8   4       14.90      113.47     75.40 o 
  12   8   4      952.07      850.75    103.28 o 
   1   9   4      694.69      635.00    124.20 o 
   2   9   4      118.17      263.78    112.17 o 
   3   9   4      409.17      296.12    177.68 o 
   4   9   4       29.47       -0.69     99.63 o 
   5   9   4      160.68      173.63     91.73 o 
   6   9   4      111.34      133.26     92.53 o 
   1   1   5      729.43      976.19     30.49 o 
   2   1   5     5084.91     5053.53     77.86 o 
   3   1   5    40422.85    39291.13    473.77 o 
   4   1   5     1438.66     1572.50     45.64 o 
   5   1   5    40177.66    40146.98    486.89 o 
   6   1   5      495.76      533.19     32.14 o 
   7   1   5    10107.13    10417.38    146.84 o 
   8   1   5      595.14      596.51     28.55 o 
   9   1   5     8107.03     8249.93    115.60 o 
  10   1   5     3538.96     3794.41     70.69 o 
  11   1   5    15044.42    15079.02    192.54 o 
  12   1   5       22.70      -24.88     30.14 o 
  13   1   5    10166.30    10334.80    166.38 o 
  14   1   5      177.78      189.94     38.31 o 
  15   1   5     1037.66     1130.30     64.86 o 
  16   1   5       53.73      -32.19     48.12 o 
  17   1   5     1878.13     1934.04     94.88 o 
  18   1   5       59.11        4.83     56.88 o 
  19   1   5     5017.81     5235.19    163.67 o 
  20   1   5      109.58      118.05     65.80 o 
  21   1   5     1423.36     1589.43    119.90 o 
  22   1   5        5.44      -57.36     79.18 o 
  23   1   5      472.84      419.49    135.98 o 
   0   2   5    29509.61    28329.51    448.49 o 
   1   2   5     5144.75     5135.36     76.37 o 
   2   2   5    31251.93    30396.81    339.31 o 
   3   2   5        0.66      -31.50     21.00 o 
   4   2   5     8431.18     8339.35    131.93 o 
   5   2   5     3697.89     3743.16     75.20 o 
   6   2   5    10065.69     9727.34    145.32 o 
   7   2   5      342.19      384.50     37.17 o 
   8   2   5    17873.51    17117.41    234.01 o 
   9   2   5       88.88      100.67     29.21 o 
  10   2   5     3024.19     3212.06     78.07 o 
  11   2   5      115.13       59.14     43.58 o 
  12   2   5      134.33      150.89     36.51 o 
  13   2   5      612.43      789.95     60.31 o 
  14   2   5     2201.45     2458.80     91.99 o 
  15   2   5      182.87      150.08     50.96 o 
  16   2   5     9567.83     9471.44    191.18 o 
  17   2   5        3.65       32.40     48.80 o 
  18   2   5     1450.55     1357.75     84.13 o 
  19   2   5      219.72      142.51     78.46 o 
  20   2   5       69.65      100.44     72.63 o 
  21   2   5      153.02      142.16     68.94 o 
  22   2   5     2836.54     2862.00    141.96 o 
  23   2   5      136.77      175.28     78.09 o 
   1   3   5        2.48      -15.51     20.02 o 
   2   3   5      172.06      125.68     26.57 o 
   3   3   5      233.70      240.18     23.77 o 
   4   3   5     1053.69     1085.92     43.17 o 
   5   3   5     1119.60     1101.34     40.87 o 
   6   3   5      679.57      654.32     34.29 o 
   7   3   5      237.34      185.41     39.47 o 
   8   3   5     2150.28     2256.48     66.15 o 
   9   3   5      133.49       67.61     34.67 o 
  10   3   5      103.93      124.75     44.85 o 
  11   3   5      146.16      198.27     47.73 o 
  12   3   5       15.79       63.11     43.36 o 
  13   3   5       46.20       81.49     53.51 o 
  14   3   5        1.77      -29.32     45.18 o 
  15   3   5     2255.07     2386.91    158.04 o 
  16   3   5      193.48      117.04     50.38 o 
  17   3   5     1068.50     1109.66     80.34 o 
  18   3   5       35.94       39.53     54.73 o 
  19   3   5        3.17        8.92     55.68 o 
  20   3   5        5.15       20.72     55.35 o 
  21   3   5       77.53       73.52     70.42 o 
  22   3   5        1.51       31.30     73.78 o 
   0   4   5    23450.81    22443.64    381.15 o 
   1   4   5     1015.59     1153.97     44.90 o 
   2   4   5    11831.16    11835.80    159.22 o 
   3   4   5       39.44        4.08     25.76 o 
   4   4   5     4055.45     3718.21     73.64 o 
   5   4   5      105.48       89.49     33.31 o 
   6   4   5     8082.96     7886.27    134.81 o 
   7   4   5        7.50        7.60     39.04 o 
   8   4   5    10871.42    10981.75    202.82 o 
   9   4   5        9.96      -37.48     42.41 o 
  10   4   5     1985.54     2015.19    120.29 o 
  11   4   5      505.35      465.82     60.03 o 
  12   4   5      790.13      849.17     68.99 o 
  13   4   5      152.86      103.77     51.34 o 
  14   4   5     4197.91     3947.83    129.71 o 
  15   4   5        0.85       32.93     51.31 o 
  16   4   5     3872.32     3945.16    131.36 o 
  17   4   5       48.09      -13.16     51.31 o 
  18   4   5     1635.30     1498.92     94.48 o 
  19   4   5       15.03       79.58     60.04 o 
  20   4   5      671.16      834.93     84.76 o 
  21   4   5       24.42       -5.43     71.66 o 
   1   5   5       86.31      107.69     33.20 o 
   2   5   5     2125.30     2309.47     66.79 o 
   3   5   5     7503.52     7766.03    124.84 o 
   4   5   5      115.27      142.70     59.79 o 
   5   5   5     6395.67     6125.94    141.67 o 
   6   5   5      446.04      462.19     56.01 o 
   7   5   5       28.06      -23.37     46.78 o 
   8   5   5      116.94       97.66     49.85 o 
   9   5   5     2021.68     2006.93     91.55 o 
  10   5   5       24.90        8.71     49.47 o 
  11   5   5     5345.83     5145.13    138.59 o 
  12   5   5      276.31      121.73     96.68 o 
  13   5   5      286.36      258.78     71.30 o 
  14   5   5      169.46      198.67     60.80 o 
  15   5   5       94.71       45.59     56.07 o 
  16   5   5        2.45      -23.27     55.81 o 
  17   5   5        1.30      -32.24     58.80 o 
  18   5   5       11.20        1.71     61.48 o 
  19   5   5      514.93      414.33     84.83 o 
   0   6   5      926.71     1224.46     83.81 o 
   1   6   5      917.04      992.13     58.02 o 
   2   6   5     2550.79     2600.53     99.27 o 
   3   6   5      312.90      259.33     58.31 o 
   4   6   5     3425.54     3555.05    116.56 o 
   5   6   5       31.30       53.87     50.49 o 
   6   6   5     1201.33     1218.97     79.02 o 
   7   6   5       48.09       52.56     51.01 o 
   8   6   5     1067.47     1080.97     78.07 o 
   9   6   5       19.34       91.55     52.29 o 
  10   6   5     1795.90     1879.08    108.47 o 
  11   6   5       20.10       16.02     54.62 o 
  12   6   5     1198.52     1125.32     84.46 o 
  13   6   5        0.00       65.30     56.75 o 
  14   6   5      583.81      579.44     77.42 o 
  15   6   5        2.64      -32.26     59.09 o 
  16   6   5      636.11      708.72     90.61 o 
  17   6   5        1.25      -12.97     68.09 o 
  18   6   5      372.12      300.60     83.22 o 
   1   7   5     4998.61     5189.12    166.29 o 
   2   7   5      382.48      267.43     61.18 o 
   3   7   5     5599.90     5782.71    152.40 o 
   4   7   5      648.33      683.92     72.73 o 
   5   7   5     5178.53     5536.84    150.43 o 
   6   7   5      232.72      159.72     60.80 o 
   7   7   5     1776.52     1724.41     97.45 o 
   8   7   5       15.46       16.09     58.46 o 
   9   7   5     2044.21     1935.73    118.78 o 
  10   7   5       40.50      122.61     68.75 o 
  11   7   5     3849.52     3670.78    139.22 o 
  12   7   5        8.15        0.34     62.67 o 
  13   7   5     1923.53     1791.94    113.05 o 
  14   7   5        1.07       19.01     69.00 o 
  15   7   5      552.82      513.42     92.77 o 
   0   8   5      963.92     1096.94    263.76 o 
   1   8   5      120.90      143.84     98.77 o 
   2   8   5      803.19      601.45    117.45 o 
   3   8   5        5.42       33.18     91.88 o 
   4   8   5       52.81      134.71     75.44 o 
   5   8   5       42.43       16.75     65.36 o 
   6   8   5       67.50      175.31     66.53 o 
   7   8   5        5.69       77.79     65.58 o 
   8   8   5      735.02      729.44     84.68 o 
   9   8   5        2.29        6.66     64.86 o 
  10   8   5      230.93      110.83     68.97 o 
  11   8   5       32.23      -25.12     69.32 o 
   1   9   5      861.08      510.16    124.64 o 
   2   9   5       30.07       84.51    109.12 o 
   3   9   5      447.48      557.49    127.96 o 
   4   9   5        0.07      -80.84     95.37 o 
   5   9   5       99.35       54.07    105.53 o 
   0   0   6     2265.03     2269.75     96.00 o 
   1   0   6      693.32      789.82     42.43 o 
   2   0   6      795.59      650.30     39.32 o 
   3   0   6      682.49      745.26     41.37 o 
   4   0   6    34422.92    32863.35    516.79 o 
   5   0   6     1125.79     1263.22     51.28 o 
   6   0   6    34352.87    34743.02    548.24 o 
   7   0   6       58.67       72.88     30.01 o 
   8   0   6       43.34       89.61     32.40 o 
   9   0   6     1577.40     1712.58     78.40 o 
  10   0   6    10391.28    10071.20    271.06 o 
  11   0   6      407.76      380.65     46.55 o 
  12   0   6    24788.38    24405.44    416.06 o 
  13   0   6      277.75      321.45     62.09 o 
  14   0   6     2274.52     2710.84    220.42 o 
  15   0   6       27.29       27.32     62.10 o 
  16   0   6      600.58      626.35     86.21 o 
  17   0   6        0.07      -25.62     59.88 o 
  18   0   6     4652.85     4740.62    245.92 o 
  19   0   6       15.44     -139.67     93.11 o 
  20   0   6     6226.39     6986.74    474.72 o 
  21   0   6      291.93      509.16    139.63 o 
  22   0   6      135.71      -98.17    111.93 o 
  23   0   6      205.18      158.26    141.96 o 
   1   1   6     2090.31     1788.78     42.20 o 
   2   1   6      967.28     1016.25     32.27 o 
   3   1   6     7413.64     7772.04    109.92 o 
   4   1   6       52.29       56.69     23.13 o 
   5   1   6      580.40      783.07     40.31 o 
   6   1   6      107.71      102.09     26.14 o 
   7   1   6      369.54      527.15     35.11 o 
   8   1   6       70.40       80.87     19.80 o 
   9   1   6     6871.14     6666.01    125.83 o 
  10   1   6      340.87      303.83     45.65 o 
  11   1   6       39.38       61.73     32.64 o 
  12   1   6        0.02       64.36     34.17 o 
  13   1   6      318.34      394.36     43.68 o 
  14   1   6        0.23       18.65     35.60 o 
  15   1   6     4749.42     4843.71    126.77 o 
  16   1   6       31.69       52.47     51.76 o 
  17   1   6     3099.37     3106.69    127.45 o 
  18   1   6        7.41       11.54     55.50 o 
  19   1   6       22.97      -14.38     60.13 o 
  20   1   6      134.57       69.73     64.74 o 
  21   1   6      149.33      163.00     78.77 o 
  22   1   6       68.43       -4.77     84.74 o 
  23   1   6     1383.54     1323.47    140.71 o 
   0   2   6     5463.68     5936.48    136.99 o 
   1   2   6     1328.06     1473.31     40.22 o 
   2   2   6    14789.19    15138.83    182.91 o 
   3   2   6       42.79       76.79     25.74 o 
   4   2   6    34420.39    34141.60    423.75 o 
   5   2   6     1012.81     1177.83     47.85 o 
   6   2   6     5281.53     4904.20     92.69 o 
   7   2   6      845.54      819.18     42.95 o 
   8   2   6     6480.81     6234.23    110.96 o 
   9   2   6        0.23      -34.30     28.43 o 
  10   2   6     8666.76     8782.20    146.46 o 
  11   2   6      265.29      254.21     40.01 o 
  12   2   6     4279.52     4359.57     98.69 o 
  13   2   6      111.02      118.45     44.58 o 
  14   2   6      958.28     1171.60     72.81 o 
  15   2   6        1.88      -20.24     46.44 o 
  16   2   6     2094.61     2094.55     93.39 o 
  17   2   6       15.39       16.89     47.28 o 
  18   2   6     1515.99     1683.48     98.33 o 
  19   2   6        3.06      -48.96     60.10 o 
  20   2   6      288.80      340.19     75.95 o 
  21   2   6       45.02       46.14     79.35 o 
  22   2   6      741.04      826.51    106.77 o 
   1   3   6    28332.61    27833.35    320.27 o 
   2   3   6       96.36       61.92     21.05 o 
   3   3   6     3735.12     3458.05     69.78 o 
   4   3   6      657.19      807.23     37.00 o 
   5   3   6     6599.50     6209.25    110.31 o 
   6   3   6     1619.25     1634.55     56.94 o 
   7   3   6    20645.80    19620.53    270.21 o 
   8   3   6       18.39       31.41     32.08 o 
   9   3   6    16833.40    17057.80    243.69 o 
  10   3   6      205.04      203.59     47.82 o 
  11   3   6     1804.15     1870.41     81.65 o 
  12   3   6        9.77       38.22     44.48 o 
  13   3   6     3279.49     3505.71    143.19 o 
  14   3   6      110.98      164.28     56.81 o 
  15   3   6    10679.46    10790.94    214.77 o 
  16   3   6       11.86        8.36     50.56 o 
  17   3   6     4808.70     4791.72    182.99 o 
  18   3   6       35.85       69.19     58.36 o 
  19   3   6     1396.16     1565.74     98.98 o 
  20   3   6       28.87       81.74     66.54 o 
  21   3   6     1086.09     1289.48    111.61 o 
  22   3   6        5.07       81.51     78.19 o 
   0   4   6      621.79      670.09     54.00 o 
   1   4   6        1.64        0.44     26.36 o 
   2   4   6       17.32       48.54     34.67 o 
   3   4   6      395.17      438.43     34.03 o 
   4   4   6     2554.90     2560.44     72.76 o 
   5   4   6      271.29      327.07     40.00 o 
   6   4   6      278.43      304.64     43.69 o 
   7   4   6       33.92       43.57     42.30 o 
   8   4   6       13.49      -45.57     41.72 o 
   9   4   6       62.46      -40.58     43.93 o 
  10   4   6     7568.48     7589.48    165.45 o 
  11   4   6      816.06      730.46     65.23 o 
  12   4   6     4187.93     3956.14    121.89 o 
  13   4   6      427.03      406.81     60.31 o 
  14   4   6      171.35      137.46     56.75 o 
  15   4   6       15.28      -48.43     47.50 o 
  16   4   6       78.79       60.91     53.29 o 
  17   4   6        4.84      -28.02     52.48 o 
  18   4   6       36.21       41.47     58.97 o 
  19   4   6       73.07      104.39     76.76 o 
  20   4   6      373.58      248.29     73.34 o 
  21   4   6        0.38       38.02     67.06 o 
   1   5   6     4226.11     4303.25     89.53 o 
   2   5   6        8.68       18.17     36.78 o 
   3   5   6     1455.30     1702.71     67.05 o 
   4   5   6       84.18       68.58     42.19 o 
   5   5   6     3949.81     3746.71    113.26 o 
   6   5   6      617.44      608.04     59.87 o 
   7   5   6     2362.66     2759.75    102.20 o 
   8   5   6       24.66       13.03     48.85 o 
   9   5   6     1637.46     1809.77     90.09 o 
  10   5   6        1.92        1.68     59.12 o 
  11   5   6     1754.95     1920.85     94.52 o 
  12   5   6        0.22        3.76     49.88 o 
  13   5   6     1150.32     1195.15     95.06 o 
  14   5   6      108.85       57.97     57.83 o 
  15   5   6     3194.32     3240.49    126.03 o 
  16   5   6      101.81      119.17     59.96 o 
  17   5   6     2290.26     1934.84    108.47 o 
  18   5   6      109.77      110.35     67.88 o 
  19   5   6      654.63      455.13     80.77 o 
   0   6   6      158.79      168.42     80.82 o 
   1   6   6        2.06       49.81     44.27 o 
   2   6   6     4622.29     4834.99    130.36 o 
   3   6   6       32.93      104.09     52.04 o 
   4   6   6     6619.87     6636.56    183.86 o 
   5   6   6       46.75      124.31     53.87 o 
   6   6   6      399.71      523.40     65.17 o 
   7   6   6       19.38       23.35     51.44 o 
   8   6   6      982.82      987.07     77.12 o 
   9   6   6      130.83       90.56     53.98 o 
  10   6   6     3910.97     4010.80    141.12 o 
  11   6   6       75.84       32.42     57.33 o 
  12   6   6     5377.50     5542.16    169.57 o 
  13   6   6      100.13       32.54     59.91 o 
  14   6   6      812.11      741.50     82.50 o 
  15   6   6       70.43       28.28     62.50 o 
  16   6   6      326.31      229.77     72.26 o 
  17   6   6        1.03      -28.69     65.45 o 
   1   7   6      663.68      515.46    103.38 o 
   2   7   6        8.91       -5.98     70.00 o 
   3   7   6      334.22      570.48     70.34 o 
   4   7   6        0.89      -24.75     53.64 o 
   5   7   6      291.95      264.07     64.39 o 
   6   7   6      119.19      124.68     62.22 o 
   7   7   6        0.34      -41.83     55.81 o 
   8   7   6       55.52       -2.48     60.29 o 
   9   7   6        6.93      -90.57     60.38 o 
  10   7   6       11.36      -28.16     60.62 o 
  11   7   6      209.80      214.87     68.44 o 
  12   7   6        2.53      158.26     67.52 o 
  13   7   6       71.06       32.68     66.98 o 
  14   7   6        1.35      -70.28     65.11 o 
   0   8   6     1525.88     1441.26    280.99 o 
   1   8   6       45.45     -124.36     82.91 o 
   2   8   6     1540.14     1645.62    149.04 o 
   3   8   6        2.28      101.37     96.16 o 
   4   8   6     1237.84     1115.70    132.66 o 
   5   8   6       52.35        6.50     73.04 o 
   6   8   6     1387.44     1501.46    106.49 o 
   7   8   6       10.79       22.40     65.95 o 
   8   8   6     1236.47     1222.69     99.12 o 
   9   8   6       20.19      100.25     71.57 o 
  10   8   6      775.13      579.45     87.67 o 
  11   8   6        2.82       96.24     73.17 o 
   1   9   6      795.18      829.72    136.90 o 
   2   9   6        2.45       50.14    107.15 o 
   3   9   6      419.34      403.77    146.23 o 
   1   1   7     4479.26     4333.71     69.69 o 
   2   1   7     1940.14     2001.68     45.29 o 
   3   1   7    31295.48    30424.66    359.25 o 
   4   1   7        5.94      -12.33     20.71 o 
   5   1   7    27111.76    26561.96    318.81 o 
   6   1   7        9.76       -7.17     25.45 o 
   7   1   7     4034.99     3831.06     80.61 o 
   8   1   7      482.18      577.03     39.95 o 
   9   1   7     7953.27     7837.88    131.85 o 
  10   1   7      524.43      621.78     58.23 o 
  11   1   7    13823.00    14040.43    208.30 o 
  12   1   7      136.44      259.11     41.01 o 
  13   1   7    10171.48    10649.52    174.51 o 
  14   1   7     1505.29     1586.96     73.91 o 
  15   1   7     1142.90     1132.02     72.08 o 
  16   1   7        6.46      -55.08     51.42 o 
  17   1   7     1744.40     1798.75    105.68 o 
  18   1   7      398.54      388.33     97.63 o 
  19   1   7     5759.18     6163.65    190.14 o 
  20   1   7        4.47       22.68     66.48 o 
  21   1   7      573.25      566.36     98.65 o 
  22   1   7       43.80       13.06     92.03 o 
   0   2   7    32988.06    32110.70    511.97 o 
   1   2   7       37.36      104.98     28.52 o 
   2   2   7    18462.21    18673.07    234.43 o 
   3   2   7     3950.86     3811.14     71.47 o 
   4   2   7     4378.51     4130.03     83.68 o 
   5   2   7      860.84      952.01     44.45 o 
   6   2   7     1492.65     1526.41     54.37 o 
   7   2   7        3.77      -21.46     27.44 o 
   8   2   7     6476.62     6622.83    119.52 o 
   9   2   7     1042.94     1006.55     52.40 o 
  10   2   7    10011.61     9891.30    161.74 o 
  11   2   7      169.05      161.38     40.37 o 
  12   2   7       61.34       84.17     39.55 o 
  13   2   7      188.36      252.27     51.52 o 
  14   2   7     1633.55     1762.78     92.46 o 
  15   2   7      390.09      384.47     61.84 o 
  16   2   7    12562.77    12995.24    425.14 o 
  17   2   7       85.43      120.05     64.33 o 
  18   2   7      894.08      837.20     88.60 o 
  19   2   7      121.97       86.91     67.48 o 
  20   2   7      192.16      120.54     73.28 o 
  21   2   7       74.06       54.21     71.90 o 
  22   2   7     2119.56     1988.56    144.25 o 
   1   3   7       54.86       64.83     22.77 o 
   2   3   7       97.84       41.44     23.26 o 
   3   3   7     2153.76     2161.19     63.87 o 
   4   3   7      145.75      216.87     32.25 o 
   5   3   7     3701.08     3831.37     85.31 o 
   6   3   7       60.90       67.88     32.75 o 
   7   3   7      121.00       21.24     34.50 o 
   8   3   7     1039.42     1037.60     54.16 o 
   9   3   7      686.18      837.22     57.76 o 
  10   3   7      104.77      140.60     45.38 o 
  11   3   7       38.45       68.17     45.60 o 
  12   3   7      150.80      106.20     50.09 o 
  13   3   7      356.17      380.12     58.66 o 
  14   3   7       16.13       13.00     50.88 o 
  15   3   7     2284.41     2199.98    104.99 o 
  16   3   7       38.02      -19.78     52.21 o 
  17   3   7      837.94      823.89     77.36 o 
  18   3   7        0.10      -19.74     59.01 o 
  19   3   7      181.26        3.75     67.28 o 
  20   3   7        1.32       33.17     71.91 o 
  21   3   7      200.49      115.88     74.49 o 
   0   4   7    14987.04    15215.05    279.72 o 
   1   4   7      888.89      975.40     43.95 o 
   2   4   7    11872.15    11552.96    178.54 o 
   3   4   7     1234.71     1363.87     57.77 o 
   4   4   7     1579.11     1797.19     68.24 o 
   5   4   7       24.77       56.19     35.51 o 
   6   4   7     7457.04     7373.33    134.45 o 
   7   4   7       55.97        7.31     42.14 o 
   8   4   7    10127.15    10438.95    199.72 o 
   9   4   7      798.31      841.07     67.30 o 
  10   4   7      425.66      592.93     79.12 o 
  11   4   7      553.52      516.27     63.06 o 
  12   4   7     3272.81     3346.17    117.59 o 
  13   4   7       11.69       45.54     51.38 o 
  14   4   7     3866.17     3997.28    144.33 o 
  15   4   7        0.99      -34.62     51.24 o 
  16   4   7     3294.73     3497.78    128.46 o 
  17   4   7      256.27      249.56     66.59 o 
  18   4   7     2843.16     2740.08    182.76 o 
  19   4   7       72.69      115.25     65.87 o 
  20   4   7      690.32      703.28     94.99 o 
   1   5   7       27.47       59.23     43.35 o 
   2   5   7      698.13      739.22     53.86 o 
   3   5   7     7949.20     7609.49    140.69 o 
   4   5   7        5.24      -19.02     40.04 o 
   5   5   7     1010.47     1118.60     71.12 o 
   6   5   7     1087.49     1086.56     73.26 o 
   7   5   7      993.81      942.60     79.46 o 
   8   5   7      253.63      261.08     57.85 o 
   9   5   7     2163.71     2045.05     96.69 o 
  10   5   7       65.11       11.39     57.79 o 
  11   5   7     4928.97     4802.82    139.00 o 
  12   5   7      288.20      340.80     64.66 o 
  13   5   7      602.20      685.05     75.47 o 
  14   5   7      486.42      599.06     74.77 o 
  15   5   7       67.80      -31.12     77.58 o 
  16   5   7       30.93       -3.95     59.97 o 
  17   5   7      484.70      397.96     77.02 o 
  18   5   7       32.49       49.33     69.28 o 
  19   5   7      827.17      870.12     91.18 o 
   0   6   7      442.21      465.83    100.37 o 
   1   6   7        1.10       56.25     53.33 o 
   2   6   7      814.34      797.38     73.36 o 
   3   6   7       10.83       69.35     51.99 o 
   4   6   7     3394.46     3514.24    116.92 o 
   5   6   7       19.03      -71.09     47.40 o 
   6   6   7     1038.30      837.14     71.99 o 
   7   6   7        6.51      -58.98     45.45 o 
   8   6   7     1615.70     1691.34     93.87 o 
   9   6   7       11.94      -12.00     55.10 o 
  10   6   7     1183.38     1151.80     86.86 o 
  11   6   7        2.23       57.48     58.28 o 
  12   6   7      507.16      503.36     73.94 o 
  13   6   7       11.27       28.70     65.59 o 
  14   6   7      326.07      316.74     71.91 o 
  15   6   7        8.96      -89.03     59.35 o 
  16   6   7      235.01      330.73     73.79 o 
  17   6   7        0.19       12.51     67.00 o 
   1   7   7     1718.25     1685.04    141.38 o 
   2   7   7      269.10      208.76     79.46 o 
   3   7   7     1719.24     1701.72    111.59 o 
   4   7   7       14.07       -3.10     61.58 o 
   5   7   7     4577.75     4864.53    146.29 o 
   6   7   7      641.66      765.18     79.57 o 
   7   7   7     1421.62     1547.60     97.77 o 
   8   7   7        7.00       36.70     60.39 o 
   9   7   7     1668.81     1504.65     98.70 o 
  10   7   7       11.14       26.75     65.52 o 
  11   7   7     2743.76     2897.48    173.80 o 
  12   7   7       62.30      109.70     66.87 o 
  13   7   7     1533.56     1353.35    105.37 o 
  14   7   7       21.56       -9.15     68.44 o 
   0   8   7      301.45      304.73    151.91 o 
   1   8   7       92.13       47.43     93.27 o 
   2   8   7      665.79      618.60    122.10 o 
   3   8   7       85.81      195.11    168.15 o 
   4   8   7       73.16        5.10     93.70 o 
   5   8   7       18.88       33.07     81.14 o 
   6   8   7       29.29      107.41     76.47 o 
   7   8   7        0.19       35.50     71.10 o 
   8   8   7      663.01      817.06     91.72 o 
   9   8   7       31.32        5.92     68.66 o 
  10   8   7      328.89      352.27     81.95 o 
   0   0   8     5072.02     5093.85    161.78 o 
   1   0   8     2229.41     2209.98     70.77 o 
   2   0   8    19531.14    19376.50    352.91 o 
   3   0   8     1595.91     1505.32     84.51 o 
   4   0   8    20067.79    19434.30    326.94 o 
   5   0   8     1150.60     1034.60     53.41 o 
   6   0   8    17929.66    18128.35    310.36 o 
   7   0   8      748.85      720.21     65.54 o 
   8   0   8     6646.76     6184.57    138.19 o 
   9   0   8      566.44      483.90     48.77 o 
  10   0   8     9514.20     9686.45    294.59 o 
  11   0   8        3.74       86.72     61.31 o 
  12   0   8    15867.00    16225.23    528.79 o 
  13   0   8     6028.69     5842.96    193.93 o 
  14   0   8     1811.69     1898.23    119.57 o 
  15   0   8     3207.57     3174.42    172.04 o 
  16   0   8     2561.65     2754.06    146.43 o 
  17   0   8        0.73      -73.61     63.08 o 
  18   0   8     4644.22     4856.39    243.39 o 
  19   0   8        7.83     -163.39    134.49 o 
  20   0   8     3462.86     3021.62    242.00 o 
  21   0   8      115.42      163.13    128.62 o 
  22   0   8      971.61      779.29    210.74 o 
   1   1   8     3371.53     3254.97     61.79 o 
   2   1   8       31.14        2.62     20.17 o 
   3   1   8    12591.75    12605.25    177.34 o 
   4   1   8      152.21      101.15     20.43 o 
   5   1   8        4.77       21.86     23.15 o 
   6   1   8        0.11      -20.10     26.62 o 
   7   1   8     1837.23     1835.23     59.83 o 
   8   1   8       11.16       47.10     30.95 o 
   9   1   8     5014.75     5392.92    106.73 o 
  10   1   8      222.32      187.85     45.10 o 
  11   1   8      222.82      233.95     40.53 o 
  12   1   8       82.86      172.61     44.70 o 
  13   1   8      335.55      417.94     54.18 o 
  14   1   8      210.14      209.20     51.31 o 
  15   1   8      859.31      839.10     66.25 o 
  16   1   8      112.78      114.86     81.69 o 
  17   1   8     1688.57     1615.98    105.43 o 
  18   1   8      685.35      491.94     90.97 o 
  19   1   8      331.65      290.03     87.12 o 
  20   1   8       23.76       71.42     68.51 o 
  21   1   8      142.37       80.43     83.01 o 
  22   1   8        2.45      158.09    109.41 o 
   0   2   8        6.69       33.88     29.74 o 
   1   2   8       21.71        2.39     21.26 o 
   2   2   8     5747.40     5736.47     95.16 o 
   3   2   8      101.16      137.90     25.51 o 
   4   2   8     9840.23    10030.67    154.60 o 
   5   2   8     2613.71     2681.03     70.70 o 
   6   2   8     2646.63     2479.02     69.71 o 
   7   2   8      255.66      256.37     43.04 o 
   8   2   8     3245.70     3451.52     85.24 o 
   9   2   8      909.99      911.10     53.52 o 
  10   2   8     4478.37     4506.32    105.98 o 
  11   2   8        0.00       18.00     36.38 o 
  12   2   8     2175.56     2401.10     80.22 o 
  13   2   8      606.87      641.41     57.72 o 
  14   2   8     1102.24     1217.24     78.47 o 
  15   2   8      154.05       85.35     60.82 o 
  16   2   8     1800.84     1974.44    112.12 o 
  17   2   8      248.30      192.95     70.19 o 
  18   2   8     1094.19     1245.99    100.69 o 
  19   2   8       89.13       68.93     70.26 o 
  20   2   8      356.11      379.40     82.47 o 
  21   2   8      134.98      193.59     80.03 o 
   1   3   8    15333.92    14970.15    200.44 o 
   2   3   8     2133.90     2033.63     57.27 o 
   3   3   8     6917.99     6587.74    164.51 o 
   4   3   8     1080.51     1199.38     57.50 o 
   5   3   8     7116.39     6837.24    123.38 o 
   6   3   8       52.31       30.05     34.51 o 
   7   3   8     8606.06     8714.93    148.61 o 
   8   3   8      453.73      592.93     47.91 o 
   9   3   8     9536.25     9097.52    156.35 o 
  10   3   8       38.00        5.75     46.97 o 
  11   3   8     1924.01     2002.01    130.25 o 
  12   3   8      553.46      525.96     60.95 o 
  13   3   8     2167.44     2094.46    110.33 o 
  14   3   8     3388.21     3429.05    134.35 o 
  15   3   8     3212.24     3273.79    164.20 o 
  16   3   8        6.93      -74.75     49.83 o 
  17   3   8     1763.44     2009.08    133.03 o 
  18   3   8     1126.26     1189.99    104.52 o 
  19   3   8     1961.24     2041.96    162.60 o 
  20   3   8       27.50       48.01     72.79 o 
  21   3   8      842.47      784.70    102.38 o 
   0   4   8        6.45       14.47     52.91 o 
   1   4   8      240.73      170.01     37.88 o 
   2   4   8      323.05      426.74     43.53 o 
   3   4   8     1426.99     1531.48     62.68 o 
   4   4   8     1106.46     1074.23     56.23 o 
   5   4   8      129.95       25.20     36.08 o 
   6   4   8        4.27      -51.03     34.02 o 
   7   4   8       88.96      114.24     41.38 o 
   8   4   8       10.25      -46.68     42.66 o 
   9   4   8      428.64      265.59     64.33 o 
  10   4   8     1746.33     1822.09     89.33 o 
  11   4   8     1972.08     2118.38    100.00 o 
  12   4   8      335.46      376.72     62.18 o 
  13   4   8      346.50      348.87     62.97 o 
  14   4   8      486.28      336.10     64.49 o 
  15   4   8       24.10       -3.42     52.39 o 
  16   4   8        3.19       24.90     57.68 o 
  17   4   8        3.78       33.86     59.71 o 
  18   4   8       34.08        8.62     64.77 o 
  19   4   8       35.60       -0.32     74.88 o 
   1   5   8     4623.86     4546.41    138.00 o 
   2   5   8      658.36      664.81     61.50 o 
   3   5   8     2584.00     2714.71     85.08 o 
   4   5   8      218.28      132.60     44.26 o 
   5   5   8     7039.58     6944.63    156.53 o 
   6   5   8     1816.04     1802.42     95.11 o 
   7   5   8     1709.32     1656.25     85.04 o 
   8   5   8       15.06       46.84     50.36 o 
   9   5   8     2410.01     2444.04    102.90 o 
  10   5   8      300.18      312.76     61.76 o 
  11   5   8     2612.83     2748.55    139.33 o 
  12   5   8        3.46       86.21     57.43 o 
  13   5   8      731.00      706.57     77.06 o 
  14   5   8       29.89        7.60     58.23 o 
  15   5   8     2397.94     2232.38    111.46 o 
  16   5   8       20.35      -28.60     60.49 o 
  17   5   8      990.02      999.65     94.41 o 
  18   5   8       13.86      -33.32     66.78 o 
   0   6   8     1122.15     1311.35    143.20 o 
   1   6   8     1852.09     1767.93     93.44 o 
   2   6   8     4616.14     4411.14    151.56 o 
   3   6   8     2404.51     2478.75    121.64 o 
   4   6   8     4355.04     4715.62    132.22 o 
   5   6   8      175.92      154.12     55.64 o 
   6   6   8     1416.43     1587.36     90.12 o 
   7   6   8        0.74       21.30     49.04 o 
   8   6   8     1503.46     1680.93     95.16 o 
   9   6   8      980.26      936.03     80.83 o 
  10   6   8     1926.40     1834.73    102.10 o 
  11   6   8        4.25       68.76     59.05 o 
  12   6   8     2068.81     2061.34    109.65 o 
  13   6   8      273.57      222.66     67.12 o 
  14   6   8      573.47      442.19     77.65 o 
  15   6   8       40.97       -6.44     65.79 o 
  16   6   8      544.29      430.86     80.85 o 
   1   7   8       37.16       -0.64     94.37 o 
   2   7   8      114.65       74.72     87.80 o 
   3   7   8       93.07      245.44     75.80 o 
   4   7   8        0.19       25.41     64.45 o 
   5   7   8       83.30      133.11     74.07 o 
   6   7   8        0.27       -6.03     63.07 o 
   7   7   8       26.07      -65.96     55.85 o 
   8   7   8      136.68       67.28     79.11 o 
   9   7   8        0.91      -79.43     59.69 o 
  10   7   8       31.34       97.20     66.93 o 
  11   7   8       52.30      157.67     70.60 o 
  12   7   8       10.69       32.90     69.90 o 
  13   7   8       40.07       46.43     71.19 o 
   0   8   8     1214.54     1192.39    383.13 o 
   1   8   8       72.29      271.85    102.45 o 
   2   8   8     1432.32     1232.40    142.16 o 
   3   8   8      104.40       16.06     95.67 o 
   4   8   8      917.73     1009.75    136.78 o 
   5   8   8       17.57      -44.56    117.89 o 
   6   8   8     1152.11     1047.80    136.50 o 
   7   8   8       16.96       51.18     82.67 o 
   8   8   8     1068.07     1062.92    115.77 o 
   9   8   8       69.75       96.03     78.68 o 
   1   1   9     7108.63     6841.66    102.34 o 
   2   1   9     2836.04     2814.64     59.75 o 
   3   1   9     8102.35     7918.52    120.95 o 
   4   1   9       95.27      117.93     23.97 o 
   5   1   9     8318.74     8230.26    135.44 o 
   6   1   9     1668.48     1610.67     58.69 o 
   7   1   9     4231.02     4043.18     89.79 o 
   8   1   9      305.94      298.73     39.89 o 
   9   1   9     9200.11     9186.42    153.58 o 
  10   1   9     1223.10     1125.64     57.09 o 
  11   1   9     4429.58     4367.62    126.78 o 
  12   1   9     1311.43     1348.78     75.04 o 
  13   1   9     2995.16     3142.18    105.97 o 
  14   1   9     1970.28     1923.21     88.70 o 
  15   1   9     4120.63     4185.46    136.93 o 
  16   1   9       49.79      101.93     60.89 o 
  17   1   9     2378.58     2314.85    121.08 o 
  18   1   9      300.37      223.43     71.45 o 
  19   1   9     1968.66     1986.60    120.42 o 
  20   1   9       42.22       30.18     69.89 o 
  21   1   9     1142.39     1224.48    124.09 o 
   0   2   9     1977.89     2033.27     74.78 o 
   1   2   9      122.10       27.24     24.09 o 
   2   2   9     1712.61     1582.23     47.08 o 
   3   2   9      418.58      350.45     37.68 o 
   4   2   9     4902.25     4714.42     96.75 o 
   5   2   9      585.33      743.82     68.05 o 
   6   2   9     7708.92     7174.55    127.96 o 
   7   2   9       22.72       -4.07     34.67 o 
   8   2   9     3437.86     3206.38     84.72 o 
   9   2   9      258.37      292.47     42.24 o 
  10   2   9     5566.85     5502.47    115.87 o 
  11   2   9      698.23      683.82     53.84 o 
  12   2   9     4849.79     4794.40    117.06 o 
  13   2   9     1086.83     1035.03    106.17 o 
  14   2   9     1226.84     1264.76     92.88 o 
  15   2   9      525.29      507.08     75.44 o 
  16   2   9     2087.69     2085.82    127.81 o 
  17   2   9      242.95      245.41     71.35 o 
  18   2   9     1273.47     1250.45    127.83 o 
  19   2   9      291.59      313.19     78.22 o 
  20   2   9     1038.57     1031.57    106.33 o 
  21   2   9       55.82       98.83     80.19 o 
   1   3   9     2246.57     2383.84     87.73 o 
   2   3   9       28.36       25.63     33.00 o 
   3   3   9      118.56      153.04     39.14 o 
   4   3   9     2155.52     2102.14     69.43 o 
   5   3   9      852.97      831.02     52.34 o 
   6   3   9      105.65       44.30     37.88 o 
   7   3   9      489.41      523.06     58.59 o 
   8   3   9      258.19      295.45     43.85 o 
   9   3   9      107.22       95.50     40.85 o 
  10   3   9        3.95      -29.30     40.15 o 
  11   3   9      451.79      396.72     58.25 o 
  12   3   9      174.01      103.11     49.32 o 
  13   3   9      235.36      215.23     55.84 o 
  14   3   9      448.15      417.67     91.78 o 
  15   3   9      208.44      186.12     58.18 o 
  16   3   9       99.15      145.61     67.46 o 
  17   3   9      150.70       21.66     78.74 o 
  18   3   9       25.48       52.63     93.93 o 
  19   3   9       70.73      151.86     77.65 o 
  20   3   9       23.65        8.16     75.93 o 
   0   4   9     1830.51     1818.58    111.07 o 
   1   4   9      533.39      601.56     51.39 o 
   2   4   9     7030.24     7120.34    131.91 o 
   3   4   9     1161.33     1092.18     58.21 o 
   4   4   9     6880.40     6802.05    129.89 o 
   5   4   9       60.65       29.40     37.18 o 
   6   4   9     4867.52     4715.00    106.96 o 
   7   4   9      315.20      274.40     49.32 o 
   8   4   9     6947.04     6874.33    155.96 o 
   9   4   9      778.01      793.80     68.22 o 
  10   4   9     5181.22     4965.84    134.38 o 
  11   4   9      845.82      893.15     74.40 o 
  12   4   9     5496.50     5559.00    148.36 o 
  13   4   9      120.79      133.75     57.59 o 
  14   4   9     2921.83     3030.79    146.82 o 
  15   4   9       32.23       30.86     58.26 o 
  16   4   9     1940.82     1935.17    107.09 o 
  17   4   9      424.00      374.88     81.32 o 
  18   4   9     1835.95     1759.84    142.49 o 
  19   4   9      178.15      189.53     86.82 o 
   1   5   9     1183.21     1342.45     75.28 o 
   2   5   9     3602.54     3294.99    107.63 o 
   3   5   9     1507.58     1568.04     74.46 o 
   4   5   9      337.43      345.27     50.86 o 
   5   5   9     2524.11     2521.32    110.50 o 
   6   5   9      659.19      764.56     68.39 o 
   7   5   9     1667.88     1801.29     92.42 o 
   8   5   9      214.48      246.85     57.39 o 
   9   5   9     2818.70     2918.28    174.21 o 
  10   5   9      158.09      102.53     54.87 o 
  11   5   9     1784.08     1878.81     98.78 o 
  12   5   9      257.04      247.83     63.80 o 
  13   5   9      777.76      970.87     84.49 o 
  14   5   9      625.46      489.89     75.16 o 
  15   5   9     1048.04     1176.36    133.85 o 
  16   5   9       23.17      -26.26     63.70 o 
  17   5   9      813.18      709.08     97.97 o 
   0   6   9      589.49      547.67     92.11 o 
   1   6   9      451.30      441.66     66.44 o 
   2   6   9     1111.29     1217.47     94.12 o 
   3   6   9      160.81      159.77     63.79 o 
   4   6   9      450.47      441.37     77.15 o 
   5   6   9      123.66       37.97     58.36 o 
   6   6   9       79.01      114.72     58.50 o 
   7   6   9       38.34      -61.29     52.92 o 
   8   6   9      266.63      355.88     65.86 o 
   9   6   9       27.40       -9.80     56.07 o 
  10   6   9      158.88       90.80     61.42 o 
  11   6   9        1.17      -53.44     57.53 o 
  12   6   9      382.69      408.70     72.81 o 
  13   6   9        0.01       73.74     63.63 o 
  14   6   9      360.45      341.66     75.57 o 
  15   6   9       15.60       26.04     67.24 o 
   1   7   9     2671.59     2503.85    173.55 o 
   2   7   9     1193.12     1191.08    115.81 o 
   3   7   9     1142.57     1246.58    104.55 o 
   4   7   9      190.73      129.43     75.55 o 
   5   7   9     1575.07     1509.99    127.32 o 
   6   7   9      531.27      729.09     96.23 o 
   7   7   9     1299.74     1298.99    119.59 o 
   8   7   9       45.00       75.85     70.27 o 
   9   7   9     1120.98     1057.72     95.14 o 
  10   7   9      198.57      127.10     70.82 o 
  11   7   9      941.08      933.95     93.68 o 
  12   7   9       39.75      -11.36     68.31 o 
   0   8   9       12.14        8.96    140.16 o 
   1   8   9      153.67      215.56    104.49 o 
   2   8   9      133.21       58.62    103.79 o 
   3   8   9       96.80       33.08    108.69 o 
   4   8   9      154.84       85.83     99.04 o 
   5   8   9       32.43      111.60     92.23 o 
   6   8   9       12.64      -20.31     81.64 o 
   7   8   9        4.84       71.58     85.29 o 
   0   0  10    28170.79    28723.87    669.93 o 
   1   0  10     3920.83     3912.76    106.01 o 
   2   0  10    21815.33    20970.82    358.67 o 
   3   0  10     3151.77     3069.17     93.23 o 
   4   0  10     9897.17     9455.11    211.22 o 
   5   0  10      678.68      709.20     52.82 o 
   6   0  10     9203.43     8955.35    204.42 o 
   7   0  10      301.97      333.69     69.81 o 
   8   0  10    14673.54    14670.48    350.40 o 
   9   0  10     1587.77     1421.13    102.69 o 
  10   0  10     7851.30     7708.73    228.13 o 
  11   0  10       19.95      117.13     68.36 o 
  12   0  10     1860.25     1957.86    131.31 o 
  13   0  10     1265.91     1348.62    109.75 o 
  14   0  10     6116.63     5854.82    204.87 o 
  15   0  10      624.84      664.96     96.78 o 
  16   0  10     7747.03     7911.58    261.57 o 
  17   0  10       92.36      176.57     94.37 o 
  18   0  10      977.16     1094.96    120.25 o 
  19   0  10       62.25     -130.16    168.39 o 
  20   0  10      681.30      750.32    208.24 o 
  21   0  10        2.93      -20.78    121.51 o 
   1   1  10     1926.53     2000.55     54.27 o 
   2   1  10       45.20       11.34     25.95 o 
   3   1  10     2550.95     2580.19     60.99 o 
   4   1  10      261.99      203.04     36.91 o 
   5   1  10     9883.69     9925.46    158.56 o 
   6   1  10        2.60       25.49     33.85 o 
   7   1  10     2773.43     2710.30     89.90 o 
   8   1  10      330.69      302.25     42.38 o 
   9   1  10     1407.60     1459.67     73.50 o 
  10   1  10      268.33      341.74     53.63 o 
  11   1  10     3246.44     3115.44    103.18 o 
  12   1  10        4.02      -13.62     64.32 o 
  13   1  10     2505.26     2693.26    111.12 o 
  14   1  10       10.01        3.71     49.26 o 
  15   1  10      180.68      241.87     55.06 o 
  16   1  10        8.67       44.61     61.64 o 
  17   1  10       23.42      137.93     65.83 o 
  18   1  10       65.92       43.23     67.07 o 
  19   1  10      698.13      970.94    102.89 o 
  20   1  10       14.08       75.11     75.22 o 
  21   1  10      106.53       59.91     88.53 o 
   0   2  10     8875.63     8760.23    201.97 o 
   1   2  10       63.65      -17.48     39.26 o 
   2   2  10     5171.37     5015.71    108.35 o 
   3   2  10      341.32      406.04     41.24 o 
   4   2  10      135.63      135.26     36.33 o 
   5   2  10       12.36        5.87     35.60 o 
   6   2  10     1172.44     1133.47     57.66 o 
   7   2  10      204.19      209.16     56.99 o 
   8   2  10     2051.64     1945.67     71.92 o 
   9   2  10     1526.89     1713.79     69.26 o 
  10   2  10      216.93      299.24     58.60 o 
  11   2  10      100.71      105.57     42.03 o 
  12   2  10     1302.84     1313.24     77.23 o 
  13   2  10      191.54      263.70     57.75 o 
  14   2  10     1257.57     1186.51     92.29 o 
  15   2  10      120.31      221.29     93.81 o 
  16   2  10     1172.26     1345.16    116.31 o 
  17   2  10      176.11      190.67     69.43 o 
  18   2  10     1130.68     1154.01    118.08 o 
  19   2  10       88.62       37.95     71.47 o 
  20   2  10      434.52      308.25     86.56 o 
   1   3  10     3606.97     3668.11     95.67 o 
   2   3  10      208.35      195.80     42.95 o 
   3   3  10    11357.52    10736.86    172.05 o 
   4   3  10      708.93      790.66     51.61 o 
   5   3  10     9485.55     9498.18    160.50 o 
   6   3  10       59.05       42.88     38.75 o 
   7   3  10     1101.85     1231.56     91.28 o 
   8   3  10       61.39       77.28     41.15 o 
   9   3  10     1528.16     1487.68     69.62 o 
  10   3  10      727.77      719.52     60.48 o 
  11   3  10     5033.58     5266.81    136.74 o 
  12   3  10      147.85      107.24     57.02 o 
  13   3  10     3436.29     3694.93    136.32 o 
  14   3  10      382.58      292.46     71.24 o 
  15   3  10     1166.99     1281.75    142.33 o 
  16   3  10       20.17      -34.71     65.78 o 
  17   3  10      878.92      770.80     93.73 o 
  18   3  10      498.45      454.46     91.20 o 
  19   3  10     1745.31     1794.53    171.44 o 
   0   4  10     1070.30      976.28     92.59 o 
   1   4  10      923.92     1002.01     68.76 o 
   2   4  10      585.23      604.48     53.51 o 
   3   4  10      653.85      609.36     60.53 o 
   4   4  10       29.83       41.39     37.90 o 
   5   4  10      111.68      105.52     40.74 o 
   6   4  10       41.00       -6.27     38.81 o 
   7   4  10      349.31      335.28     51.93 o 
   8   4  10        8.33      -44.26     45.78 o 
   9   4  10      397.32      422.40     60.41 o 
  10   4  10      658.03      573.85     65.68 o 
  11   4  10       29.20       71.60     49.55 o 
  12   4  10      228.11      276.15     61.76 o 
  13   4  10       89.31      101.85     61.62 o 
  14   4  10      254.44      301.20     63.66 o 
  15   4  10      165.83      130.64     62.73 o 
  16   4  10      818.39      753.84     97.06 o 
  17   4  10        1.02      112.94     78.90 o 
  18   4  10       34.64      155.11     81.31 o 
   1   5  10     2655.44     2553.59     98.52 o 
   2   5  10      596.54      711.28     80.58 o 
   3   5  10     3260.05     3032.81    107.28 o 
   4   5  10      151.40       95.05     46.42 o 
   5   5  10     3507.62     3463.17    124.49 o 
   6   5  10      134.65       95.04     52.79 o 
   7   5  10     2880.96     2845.89    109.38 o 
   8   5  10       15.51      -29.99     47.75 o 
   9   5  10     3311.93     3320.56    121.43 o 
  10   5  10      400.20      416.62     66.37 o 
  11   5  10     2943.12     2785.25    169.80 o 
  12   5  10       60.91      -38.34     55.71 o 
  13   5  10     1356.57     1257.25     93.01 o 
  14   5  10        5.93       70.07     63.50 o 
  15   5  10      464.13      494.31     78.80 o 
  16   5  10       57.13      -32.06     74.02 o 
   0   6  10     4090.29     4083.37    183.63 o 
   1   6  10      388.33      325.00     65.05 o 
   2   6  10     3256.13     3126.28    135.09 o 
   3   6  10      511.67      541.88     79.58 o 
   4   6  10     1366.97     1333.70    100.97 o 
   5   6  10      819.66      812.03     91.50 o 
   6   6  10     2587.94     2484.63    130.70 o 
   7   6  10      620.04      499.76     79.72 o 
   8   6  10     3578.79     3397.24    139.32 o 
   9   6  10       26.14      -84.21     56.14 o 
  10   6  10      761.58      881.80    110.20 o 
  11   6  10       63.54      -30.43     59.91 o 
  12   6  10      436.92      340.71     74.45 o 
  13   6  10      275.65      192.99     84.34 o 
  14   6  10     1003.65      852.17    109.36 o 
   1   7  10      156.28      134.87    121.11 o 
   2   7  10        8.19       60.01     73.22 o 
   3   7  10       14.10      -35.75     69.70 o 
   4   7  10       11.17        9.32     84.22 o 
   5   7  10       85.22       15.95     69.34 o 
   6   7  10        0.54        7.02     86.18 o 
   7   7  10        5.68       37.84     69.70 o 
   8   7  10        3.56       19.67     73.96 o 
   9   7  10       45.60       71.01     78.60 o 
  10   7  10        0.02       63.53     73.94 o 
  11   7  10        4.83       39.08     70.93 o 
   0   8  10     1671.95     2008.53    241.99 o 
   1   8  10        6.90      188.97    126.92 o 
   2   8  10      957.83     1051.53    179.49 o 
   3   8  10        3.57       67.45    101.16 o 
   4   8  10      634.04      596.28    128.47 o 
   5   8  10      269.81      330.48    114.10 o 
   1   1  11    21655.83    20912.79    257.05 o 
   2   1  11      479.50      487.15     41.19 o 
   3   1  11     2372.54     2535.01     74.55 o 
   4   1  11     1382.95     1492.44     61.49 o 
   5   1  11     1344.32     1293.02     60.42 o 
   6   1  11      151.28      157.79     43.45 o 
   7   1  11     9525.13     9339.85    156.95 o 
   8   1  11      127.71      138.88     48.34 o 
   9   1  11     6057.37     6319.31    146.08 o 
  10   1  11       47.23      115.60     49.31 o 
  11   1  11      702.21      726.91     81.04 o 
  12   1  11      328.42      287.99     54.76 o 
  13   1  11     2921.84     2822.53    106.35 o 
  14   1  11      380.22      335.01     59.72 o 
  15   1  11     6800.04     6327.73    169.22 o 
  16   1  11       37.29      -89.52     60.41 o 
  17   1  11     2644.98     2858.27    193.34 o 
  18   1  11       88.67       86.08     76.13 o 
  19   1  11      614.39      609.90    100.11 o 
  20   1  11       10.84       89.50     77.48 o 
   0   2  11      135.58       26.66     66.88 o 
   1   2  11      365.99      404.65     45.96 o 
   2   2  11     3354.08     3478.36     87.73 o 
   3   2  11       54.05       39.88     36.68 o 
   4   2  11    10280.71    10187.39    177.43 o 
   5   2  11        1.43      -38.58     43.86 o 
   6   2  11     3746.29     3539.39     91.51 o 
   7   2  11        8.48      -17.99     37.83 o 
   8   2  11      490.74      528.24     50.34 o 
   9   2  11      235.32      217.45     45.30 o 
  10   2  11     2411.86     2382.92    129.55 o 
  11   2  11        1.56       18.29     46.40 o 
  12   2  11     8576.23     8068.09    175.98 o 
  13   2  11        2.96      -45.12     53.15 o 
  14   2  11     1453.38     1448.12    102.80 o 
  15   2  11        1.05      -34.41     60.28 o 
  16   2  11      145.85      101.67     68.45 o 
  17   2  11       27.75      -90.55     63.35 o 
  18   2  11     1407.68     1405.37    130.53 o 
  19   2  11      167.91      150.61     79.97 o 
   1   3  11     1381.06     1563.18     77.68 o 
   2   3  11      462.42      343.09     47.74 o 
   3   3  11      381.79      395.82     45.87 o 
   4   3  11        3.38      -25.20     35.11 o 
   5   3  11      797.62      795.61     54.59 o 
   6   3  11      197.65      144.64     42.64 o 
   7   3  11      254.20      259.69     46.30 o 
   8   3  11      295.84      334.12     48.70 o 
   9   3  11     1488.97     1516.59     77.45 o 
  10   3  11        4.77      -38.49     40.62 o 
  11   3  11     2424.47     2239.41    109.70 o 
  12   3  11       37.37       35.04     60.53 o 
  13   3  11      130.62       67.30     62.20 o 
  14   3  11       54.18       50.52     65.70 o 
  15   3  11        5.43       13.20     66.75 o 
  16   3  11        6.87       10.79     66.87 o 
  17   3  11       45.13       60.54     71.99 o 
  18   3  11       60.20       82.18     76.89 o 
   0   4  11     2002.85     1945.09    174.88 o 
   1   4  11        7.71      -22.73     46.13 o 
   2   4  11     4779.54     4518.35    126.91 o 
   3   4  11        2.22      -22.77     47.85 o 
   4   4  11     8521.27     8292.99    161.72 o 
   5   4  11       51.41       41.13     42.24 o 
   6   4  11     4934.14     4855.96    112.93 o 
   7   4  11      208.39      116.83     46.35 o 
   8   4  11     2831.19     2654.33    103.35 o 
   9   4  11      107.77      113.86     52.44 o 
  10   4  11     4274.91     4115.64    149.79 o 
  11   4  11      169.46      203.10     67.87 o 
  12   4  11     5840.52     6118.21    185.72 o 
  13   4  11      125.65       96.55     57.59 o 
  14   4  11     2347.74     2311.98    118.29 o 
  15   4  11       26.72       89.85     73.36 o 
  16   4  11      252.89      342.70     85.70 o 
  17   4  11       92.29      121.87     81.88 o 
   1   5  11     3294.26     3388.76    113.77 o 
   2   5  11      136.64      255.04     65.25 o 
   3   5  11      200.69      260.78     54.18 o 
   4   5  11        5.15       60.73     52.78 o 
   5   5  11     1016.40     1006.08     94.63 o 
   6   5  11       19.02      -54.72     53.02 o 
   7   5  11     2568.54     2600.90    116.06 o 
   8   5  11      125.51      240.84     58.45 o 
   9   5  11      863.95      982.08     79.53 o 
  10   5  11      334.32      213.45     77.44 o 
  11   5  11        1.32       84.53     59.24 o 
  12   5  11       24.57       38.27     60.36 o 
  13   5  11      221.19      204.37     67.81 o 
  14   5  11        1.59       17.31     63.55 o 
  15   5  11     2706.04     2598.75    172.78 o 
   0   6  11     1477.62     1712.89    131.85 o 
   1   6  11        3.13      -54.28     53.64 o 
   2   6  11      485.56      463.23     80.90 o 
   3   6  11       29.59      116.82     90.29 o 
   4   6  11       77.54       21.19     61.53 o 
   5   6  11      190.35      138.89     67.99 o 
   6   6  11      143.71       48.49     68.35 o 
   7   6  11       67.67      120.84     72.76 o 
   8   6  11      296.28      351.97     81.64 o 
   9   6  11       47.59      -12.82     67.05 o 
  10   6  11      430.19      300.37     90.14 o 
  11   6  11       39.68      133.14     68.14 o 
  12   6  11       85.19       12.69     65.09 o 
  13   6  11        2.57       51.39     66.44 o 
   1   7  11     1756.56     1546.50    157.43 o 
   2   7  11      232.41      216.52     87.59 o 
   3   7  11      315.53      260.34     78.94 o 
   4   7  11       46.09       81.54     74.47 o 
   5   7  11      592.22      737.67    103.33 o 
   6   7  11        5.06      -29.01     74.51 o 
   7   7  11     1662.05     1543.74    162.33 o 
   8   7  11        3.33      -16.11     77.73 o 
   9   7  11      972.76     1126.85    118.53 o 
   0   0  12    53039.46    52526.76   1181.03 o 
   1   0  12     1759.01     1814.78     85.58 o 
   2   0  12     9073.04     9176.06    194.60 o 
   3   0  12      643.25      658.47     69.47 o 
   4   0  12       36.48      -26.93     57.91 o 
   5   0  12     1189.43     1586.73    107.57 o 
   6   0  12    13393.07    12793.67    321.86 o 
   7   0  12      445.82      401.12     80.62 o 
   8   0  12    14400.94    13465.93    340.79 o 
   9   0  12       81.76       66.47     70.69 o 
  10   0  12     1208.27     1290.94    109.04 o 
  11   0  12      918.66      944.60    102.23 o 
  12   0  12     1164.27     1049.50    107.36 o 
  13   0  12      130.49      159.62     74.58 o 
  14   0  12     5145.19     5172.20    198.84 o 
  15   0  12      200.88      113.84     82.82 o 
  16   0  12     3988.73     4271.55    194.23 o 
  17   0  12      120.31      230.88     88.05 o 
  18   0  12      945.76     1125.06    148.83 o 
  19   0  12       18.15       89.92    130.29 o 
   1   1  12       14.70      -15.28     33.65 o 
   2   1  12       18.93       79.74     38.62 o 
   3   1  12     6382.29     6285.91    121.37 o 
   4   1  12      508.30      680.79     50.79 o 
   5   1  12     2991.92     3111.04     86.17 o 
   6   1  12      135.75       53.76     48.50 o 
   7   1  12      313.05      396.27     56.54 o 
   8   1  12        9.36      -13.30     47.99 o 
   9   1  12     1530.77     1464.01     80.46 o 
  10   1  12       40.88      196.68     52.94 o 
  11   1  12     3158.78     3122.84    109.83 o 
  12   1  12        0.53      -54.02     45.15 o 
  13   1  12      883.15      906.61     75.56 o 
  14   1  12        1.63       11.24     50.62 o 
  15   1  12       48.99       74.59     55.95 o 
  16   1  12      110.86      141.32     69.67 o 
  17   1  12      251.96      246.14     75.89 o 
  18   1  12       41.87        8.41     71.50 o 
  19   1  12      433.38      397.36     91.05 o 
   0   2  12     5778.82     6093.19    196.79 o 
   1   2  12        1.57      -40.72     43.79 o 
   2   2  12     3210.63     3207.14     93.29 o 
   3   2  12        4.48      -12.00     36.32 o 
   4   2  12      561.63      612.60     51.50 o 
   5   2  12       36.13       18.86     39.85 o 
   6   2  12      610.19      635.21     51.78 o 
   7   2  12       45.40       41.08     39.88 o 
   8   2  12     3470.36     3627.40    104.64 o 
   9   2  12      442.86      382.61     58.38 o 
  10   2  12     2406.75     2474.76     98.65 o 
  11   2  12      485.28      519.52     93.70 o 
  12   2  12      340.44      193.30     57.50 o 
  13   2  12      153.42      126.97     63.21 o 
  14   2  12      759.85      779.63     88.62 o 
  15   2  12      117.16      111.58     67.92 o 
  16   2  12     1046.62     1067.47    101.58 o 
  17   2  12       95.53      149.96     77.65 o 
  18   2  12      353.64      425.59     89.17 o 
   1   3  12      489.79      625.74     63.13 o 
   2   3  12      206.08      164.84     54.10 o 
   3   3  12     4529.46     4731.03    124.90 o 
   4   3  12       95.98       46.60     39.99 o 
   5   3  12     9465.94     9459.83    176.26 o 
   6   3  12       20.10      115.67     42.34 o 
   7   3  12     2749.38     2694.09     88.38 o 
   8   3  12       81.26       91.89     43.82 o 
   9   3  12     2171.95     2183.06     83.41 o 
  10   3  12       54.24       39.26     45.86 o 
  11   3  12     7725.30     7806.50    259.43 o 
  12   3  12      605.84      652.73     86.26 o 
  13   3  12     4882.33     5192.42    192.70 o 
  14   3  12      766.32      632.76     87.07 o 
  15   3  12      213.14      140.30     75.77 o 
  16   3  12        3.45     -104.64     69.76 o 
  17   3  12      149.34      148.09     83.37 o 
  18   3  12        3.90      -91.49     77.73 o 
   0   4  12      850.70      985.88    100.77 o 
   1   4  12       53.73       88.08     49.82 o 
   2   4  12       38.93      126.99     51.24 o 
   3   4  12        7.28        7.10     47.21 o 
   4   4  12      134.67       80.20     49.29 o 
   5   4  12       19.23        5.53     42.83 o 
   6   4  12      932.82      901.59     65.36 o 
   7   4  12       76.09       14.69     43.31 o 
   8   4  12      803.17      858.74     75.90 o 
   9   4  12      128.68      131.44     54.27 o 
  10   4  12       80.14      121.64     54.74 o 
  11   4  12      409.34      382.99     65.01 o 
  12   4  12      269.41      274.92     62.79 o 
  13   4  12       10.80      106.03     81.00 o 
  14   4  12      278.82      324.36     81.35 o 
  15   4  12       51.96      185.73     81.13 o 
  16   4  12      658.35      604.79     99.40 o 
   1   5  12     3074.65     2700.27    138.13 o 
   2   5  12      120.78       41.47     50.42 o 
   3   5  12     1688.79     1691.77     90.30 o 
   4   5  12       55.38      134.73     58.08 o 
   5   5  12     2047.25     1938.96    131.88 o 
   6   5  12       85.05      -24.59     68.87 o 
   7   5  12     1391.18     1429.48    179.33 o 
   8   5  12        0.67       -3.09     57.26 o 
   9   5  12      752.10      735.92     81.40 o 
  10   5  12        0.06      -13.49     55.48 o 
  11   5  12     1979.04     2087.45    128.85 o 
  12   5  12        5.36       24.07     63.74 o 
  13   5  12     1728.55     1495.96    108.66 o 
  14   5  12       24.05        3.76     69.78 o 
   0   6  12     3138.02     3134.99    168.50 o 
   1   6  12       65.45       95.40     62.94 o 
   2   6  12     1880.17     1822.97    119.22 o 
   3   6  12      155.14       99.95     68.03 o 
   4   6  12      557.10      447.42     98.88 o 
   5   6  12        9.44      128.30     75.92 o 
   6   6  12     1576.04     1351.50    110.32 o 
   7   6  12        6.59       61.28     71.96 o 
   8   6  12     3241.78     3280.65    168.78 o 
   9   6  12       50.66       27.87     72.50 o 
  10   6  12      550.26      582.96     88.12 o 
  11   6  12       26.04       28.96     72.88 o 
  12   6  12       89.85       39.88     75.22 o 
   1   7  12      205.02      306.33     98.54 o 
   2   7  12       12.89       70.32     81.27 o 
   3   7  12       28.53       81.66     77.35 o 
   4   7  12      168.39      212.32     83.32 o 
   5   7  12      220.73      276.31     86.65 o 
   6   7  12       99.84       42.06     77.21 o 
   7   7  12        2.14       33.72     77.49 o 
   1   1  13    14240.97    14345.16    217.84 o 
   2   1  13      100.60       33.68     41.69 o 
   3   1  13      497.62      591.77     50.97 o 
   4   1  13        8.01      -65.96     43.97 o 
   5   1  13      590.03      652.87     62.09 o 
   6   1  13     1833.33     1915.05     86.86 o 
   7   1  13     9028.64     8743.09    181.16 o 
   8   1  13        7.53       22.28     48.31 o 
   9   1  13     3885.06     3934.10    120.70 o 
  10   1  13      403.08      409.53     62.16 o 
  11   1  13      652.74      791.89     90.13 o 
  12   1  13      122.53      104.49     53.34 o 
  13   1  13     2475.54     2366.54    106.42 o 
  14   1  13      212.23      235.18     61.03 o 
  15   1  13     2431.23     2559.43    136.10 o 
  16   1  13        7.87      137.67     74.08 o 
  17   1  13     1180.03     1373.83    114.01 o 
  18   1  13      334.14      376.89     90.42 o 
   0   2  13      834.90      942.30     98.08 o 
   1   2  13      144.54      146.02     50.14 o 
   2   2  13     2357.50     2592.03     98.35 o 
   3   2  13      943.22      980.39     65.25 o 
   4   2  13     8880.19     9002.50    159.74 o 
   5   2  13        6.27       14.50     39.97 o 
   6   2  13     2133.60     2353.87    117.20 o 
   7   2  13       50.93       90.07     50.24 o 
   8   2  13      433.09      392.24     57.31 o 
   9   2  13      320.17      343.00     57.36 o 
  10   2  13     6726.73     6209.43    163.37 o 
  11   2  13      302.50      204.68     57.45 o 
  12   2  13     3082.43     3260.49    119.53 o 
  13   2  13     1057.47      939.54     92.63 o 
  14   2  13      392.18      367.59     76.11 o 
  15   2  13      204.88      238.61     76.31 o 
  16   2  13      297.92      234.03     79.30 o 
  17   2  13       41.95      102.16     75.03 o 
   1   3  13       19.16        0.80     47.18 o 
   2   3  13       39.70       45.44     56.79 o 
   3   3  13      957.22      820.21     68.14 o 
   4   3  13      337.13      379.96     57.63 o 
   5   3  13       68.61       92.60     46.24 o 
   6   3  13        3.48       -5.75     40.25 o 
   7   3  13      278.49      239.86     48.63 o 
   8   3  13        0.39       20.42     44.16 o 
   9   3  13      594.69      618.25     68.67 o 
  10   3  13      162.71      155.17     60.61 o 
  11   3  13     1120.34      916.89    115.21 o 
  12   3  13      172.04      216.16     69.98 o 
  13   3  13        1.47      153.26     71.80 o 
  14   3  13      181.04       83.55     73.92 o 
  15   3  13      153.01      233.09     79.17 o 
  16   3  13       23.47       36.29     78.52 o 
   0   4  13     4624.70     4263.53    201.87 o 
   1   4  13      209.63      260.03     59.00 o 
   2   4  13     3838.93     3715.37    120.31 o 
   3   4  13      366.54      405.21     61.08 o 
   4   4  13     3198.97     3163.12    113.16 o 
   5   4  13      108.82      154.85     57.50 o 
   6   4  13     4668.02     4781.69    134.63 o 
   7   4  13      133.16      172.03     54.65 o 
   8   4  13     1866.61     1698.04    149.43 o 
   9   4  13       97.64      216.34     56.91 o 
  10   4  13      675.33      859.65     75.39 o 
  11   4  13        2.98       94.73     67.19 o 
  12   4  13     4510.36     4367.03    249.77 o 
  13   4  13      246.08      476.05     84.56 o 
  14   4  13     1999.64     2048.73    154.83 o 
  15   4  13      154.82      152.72     83.98 o 
   1   5  13     3078.11     2917.61    113.39 o 
   2   5  13      439.21      397.00     64.80 o 
   3   5  13     1269.57     1176.72     84.01 o 
   4   5  13      203.38      150.79     67.08 o 
   5   5  13      362.33      241.07     71.75 o 
   6   5  13      290.02      241.77     71.28 o 
   7   5  13     1399.86     1309.30    104.86 o 
   8   5  13        0.22      -21.13     65.97 o 
   9   5  13      992.99     1110.45     93.46 o 
  10   5  13      250.46      201.18     75.38 o 
  11   5  13        1.14       13.91     64.18 o 
  12   5  13       10.41        1.96     65.77 o 
  13   5  13        3.43       15.12     87.30 o 
   0   6  13      323.04      345.92     94.39 o 
   1   6  13        0.00       37.91     61.78 o 
   2   6  13      699.00      513.23     90.29 o 
   3   6  13       19.81       37.01     68.71 o 
   4   6  13      603.09      543.21     85.69 o 
   5   6  13      148.82       12.54     70.97 o 
   6   6  13      193.19      217.19     81.98 o 
   7   6  13      184.63      266.40     80.16 o 
   8   6  13      586.53      398.25     86.04 o 
   9   6  13       99.20       -3.56     72.87 o 
  10   6  13      576.76      518.74     97.99 o 
   1   7  13     1965.57     1836.43    156.29 o 
   2   7  13      317.85      179.89    103.80 o 
   3   7  13      660.26      548.79     97.07 o 
   4   7  13       14.95       36.30     83.71 o 
   0   0  14    26699.89    27431.09    835.03 o 
   1   0  14     1413.87     1291.69    125.28 o 
   2   0  14     2560.45     3032.75    202.08 o 
   3   0  14      608.23      664.56     89.89 o 
   4   0  14       95.84      108.92     87.87 o 
   5   0  14      714.75      706.77     91.54 o 
   6   0  14     5938.58     5793.90    201.44 o 
   7   0  14        0.96      -69.98     63.66 o 
   8   0  14     3260.47     3362.32    160.51 o 
   9   0  14     1210.21     1142.15    169.45 o 
  10   0  14     1567.52     1559.26    125.74 o 
  11   0  14      143.84      150.18     81.08 o 
  12   0  14     2645.68     2723.87    160.93 o 
  13   0  14      654.21      791.71    116.08 o 
  14   0  14     3808.86     3688.27    187.53 o 
  15   0  14      271.22      342.66     96.39 o 
  16   0  14     1812.48     1602.40    144.43 o 
  17   0  14      307.34      365.76    108.05 o 
   1   1  14      166.72      144.57     50.46 o 
   2   1  14     1100.20     1156.33     72.62 o 
   3   1  14     3636.74     3652.79    111.68 o 
   4   1  14       18.99       -5.20     45.69 o 
   5   1  14       18.28      -31.48     42.53 o 
   6   1  14       23.49        7.61     47.29 o 
   7   1  14       15.27       61.61     48.77 o 
   8   1  14       39.56      -16.70     48.80 o 
   9   1  14      768.71      928.98     74.04 o 
  10   1  14       71.37       28.04     55.45 o 
  11   1  14      566.83      484.48     67.83 o 
  12   1  14       29.21      -35.85     53.04 o 
  13   1  14      384.26      386.72     80.50 o 
  14   1  14      341.73      296.29     67.37 o 
  15   1  14      229.51      130.50     69.26 o 
  16   1  14        1.48      -82.61     70.44 o 
  17   1  14      665.23      588.38     95.06 o 
   0   2  14     1259.23     1284.61    109.79 o 
   1   2  14      358.23      306.14     54.81 o 
   2   2  14     2559.90     2694.67    100.71 o 
   3   2  14      143.79      260.31     53.42 o 
   4   2  14     2450.85     2523.91     91.74 o 
   5   2  14        0.08      -47.70     41.97 o 
   6   2  14     1165.35     1094.12     74.76 o 
   7   2  14      146.58      162.83     54.65 o 
   8   2  14     3140.58     3276.21    116.34 o 
   9   2  14      611.36      546.86     65.47 o 
  10   2  14     3467.20     3553.62    123.34 o 
  11   2  14      141.69      119.16     55.18 o 
  12   2  14      930.04      709.77     79.54 o 
  13   2  14      374.16      366.20     79.26 o 
  14   2  14      783.31      873.08     97.11 o 
  15   2  14       18.43      -26.40     72.25 o 
  16   2  14     1064.10     1267.40    115.73 o 
   1   3  14     3704.90     3890.96    121.54 o 
   2   3  14     1161.29     1278.83     80.53 o 
   3   3  14     3023.81     3270.35    115.23 o 
   4   3  14        0.81       54.89     51.08 o 
   5   3  14     2453.23     2392.60    128.19 o 
   6   3  14      579.15      752.42     94.54 o 
   7   3  14     4450.31     4503.75    142.35 o 
   8   3  14        6.78      -16.04     51.17 o 
   9   3  14     2130.51     2055.60    166.46 o 
  10   3  14      241.12      173.41     62.68 o 
  11   3  14     3455.66     3355.97    161.86 o 
  12   3  14      118.49       66.38     72.07 o 
  13   3  14     4511.58     4103.15    182.25 o 
  14   3  14      921.07      985.11    110.50 o 
  15   3  14      781.38      833.61    103.61 o 
   0   4  14      977.43      807.34    185.86 o 
   1   4  14      606.56      475.06     66.73 o 
   2   4  14       26.15      132.36     53.27 o 
   3   4  14      719.96      758.75     77.11 o 
   4   4  14       19.86       51.26     52.29 o 
   5   4  14        0.23       73.53     53.82 o 
   6   4  14      131.88        5.10     76.52 o 
   7   4  14       10.46       70.94     60.17 o 
   8   4  14      224.19      180.50     67.20 o 
   9   4  14        5.00       77.85     67.91 o 
  10   4  14      219.63      167.60     85.40 o 
  11   4  14       16.49       58.44     71.80 o 
  12   4  14        9.16      146.92     74.23 o 
  13   4  14        2.47      -25.76     97.09 o 
  14   4  14       90.78       56.97     83.04 o 
   1   5  14     1600.80     1693.28     95.15 o 
   2   5  14      192.91      150.85     60.97 o 
   3   5  14      724.74      737.01     75.36 o 
   4   5  14       86.23      148.74     63.91 o 
   5   5  14     1878.00     1776.30    114.69 o 
   6   5  14       97.85      117.96     69.56 o 
   7   5  14      807.17      906.95    117.62 o 
   8   5  14       26.61       45.67     69.50 o 
   9   5  14      431.99      453.17     91.03 o 
  10   5  14      152.74      142.74     79.99 o 
  11   5  14      791.34      883.41    102.92 o 
   0   6  14     1231.93     1369.67    182.84 o 
   1   6  14      398.87      430.79     78.34 o 
   2   6  14      915.64     1005.30    100.47 o 
   3   6  14      401.23      464.73     98.84 o 
   4   6  14      574.62      613.42     92.14 o 
   5   6  14       87.46      120.70     77.12 o 
   6   6  14      668.55      734.52    102.46 o 
   7   6  14      159.11       63.93     78.78 o 
   8   6  14     1026.95     1058.99    137.44 o 
   1   1  15     4492.26     4737.80    139.74 o 
   2   1  15     1450.07     1592.63    116.45 o 
   3   1  15     5996.58     6015.37    184.36 o 
   4   1  15       33.72       -7.59     54.79 o 
   5   1  15     3376.16     3467.36    121.31 o 
   6   1  15        2.40       -6.36     48.51 o 
   7   1  15     5035.40     5038.00    138.32 o 
   8   1  15     1237.29     1171.86     82.61 o 
   9   1  15     2544.36     2623.96    109.31 o 
  10   1  15      820.94      829.01     76.55 o 
  11   1  15     1784.10     1916.24    119.41 o 
  12   1  15      139.73       48.33     66.62 o 
  13   1  15     1821.99     1777.59    101.72 o 
  14   1  15      524.40      485.07     75.10 o 
  15   1  15      404.21      315.41     79.21 o 
   0   2  15     7161.78     7548.26    240.44 o 
   1   2  15      255.49      206.70     56.64 o 
   2   2  15     1971.18     2429.42    100.90 o 
   3   2  15      362.51      451.70     66.51 o 
   4   2  15     1597.92     1644.47    105.79 o 
   5   2  15      295.33      173.56     68.02 o 
   6   2  15     2694.62     2653.71    115.53 o 
   7   2  15      535.73      408.39     75.67 o 
   8   2  15     1666.93     1709.98     94.11 o 
   9   2  15       38.37       36.47     56.24 o 
  10   2  15     2265.92     2223.25    106.09 o 
  11   2  15      117.95       78.06     58.94 o 
  12   2  15      592.78      586.12     75.21 o 
  13   2  15       88.89      154.08     74.98 o 
  14   2  15      598.84      538.89     91.36 o 
  15   2  15      400.65      343.93     86.66 o 
   1   3  15      183.92      185.89     57.85 o 
   2   3  15      138.01       22.97     53.97 o 
   3   3  15      269.25      328.41     63.48 o 
   4   3  15       27.63       23.00     53.76 o 
   5   3  15      766.28      743.09     79.45 o 
   6   3  15       89.88       40.25     64.50 o 
   7   3  15        8.17       18.01     66.10 o 
   8   3  15      108.32       71.37     62.61 o 
   9   3  15       53.21       72.59     62.56 o 
  10   3  15      230.70      112.10     71.41 o 
  11   3  15      195.61      202.98     73.09 o 
  12   3  15        6.55       99.82     73.52 o 
  13   3  15        1.01       -6.53     79.86 o 
  14   3  15        5.66      -90.97     79.74 o 
   0   4  15     3956.94     3685.79    217.66 o 
   1   4  15      271.17      231.56     62.34 o 
   2   4  15     1695.15     1707.21     95.80 o 
   3   4  15      436.41      427.79     68.23 o 
   4   4  15     1124.66     1197.05     86.03 o 
   5   4  15       96.34      103.94     59.57 o 
   6   4  15     2141.74     1978.24    111.22 o 
   7   4  15      257.94      235.80     72.98 o 
   8   4  15     1942.90     2041.32    155.82 o 
   9   4  15       73.55      142.63     95.18 o 
  10   4  15      869.74      867.59    113.79 o 
  11   4  15       46.71      151.34     90.61 o 
  12   4  15      749.97      649.64    111.99 o 
   1   5  15      153.24      282.40     67.15 o 
   2   5  15      952.14      872.25     80.97 o 
   3   5  15      383.92      556.62     73.06 o 
   4   5  15       23.77      133.42     65.09 o 
   5   5  15      243.87      295.00     80.23 o 
   6   5  15      237.62      211.14     88.87 o 
   7   5  15      284.92      274.28     78.47 o 
   8   5  15        7.99       48.69     74.57 o 
   9   5  15      467.85      461.66     98.78 o 
   0   6  15       67.54      119.26     96.14 o 
   1   6  15        3.80       48.94     75.46 o 
   2   6  15      572.80      548.66    100.49 o 
   3   6  15        0.39       76.72     75.90 o 
   4   6  15      623.24      591.06     93.21 o 
   0   0  16       43.86       71.47    192.40 o 
   1   0  16        7.46      172.27    127.48 o 
   2   0  16      248.12      317.12    139.61 o 
   3   0  16       46.20       89.17     92.37 o 
   4   0  16     5510.91     5940.59    212.14 o 
   5   0  16      386.16      496.76     96.74 o 
   6   0  16     2981.57     3046.99    162.04 o 
   7   0  16       29.90       75.80     80.30 o 
   8   0  16      984.82     1143.04    119.20 o 
   9   0  16      595.64      599.38    106.40 o 
  10   0  16     4350.39     4207.68    195.24 o 
  11   0  16       50.49       68.73     89.21 o 
  12   0  16     2403.89     2400.88    160.92 o 
  13   0  16      206.86      212.36     95.80 o 
  14   0  16      998.00      800.37    137.49 o 
   1   1  16      541.50      585.89     92.03 o 
   2   1  16       76.22      125.57     67.62 o 
   3   1  16        1.78        9.43     64.39 o 
   4   1  16      573.26      570.88     90.68 o 
   5   1  16       76.90       24.22     56.54 o 
   6   1  16        0.22       -6.25     58.02 o 
   7   1  16     1398.78     1423.10     89.17 o 
   8   1  16      119.75      194.39     59.35 o 
   9   1  16      439.12      428.82     68.74 o 
  10   1  16        0.37       24.44     55.81 o 
  11   1  16       26.80       84.71     58.51 o 
  12   1  16        9.11       21.94     58.55 o 
  13   1  16      148.12      174.21     67.62 o 
  14   1  16      179.86      192.51     72.48 o 
   0   2  16      593.04      750.34    102.96 o 
   1   2  16      106.40      101.87     59.59 o 
   2   2  16     1027.55     1081.70     87.60 o 
   3   2  16       31.02       41.27     65.30 o 
   4   2  16     2264.17     2474.05    129.06 o 
   5   2  16      278.79      368.39     77.98 o 
   6   2  16     1497.49     1522.77    108.41 o 
   7   2  16        0.00      -56.45     62.11 o 
   8   2  16      476.13      402.45     72.46 o 
   9   2  16      290.33      253.66     65.61 o 
  10   2  16      729.24      715.00    100.35 o 
  11   2  16       25.24       63.55     62.71 o 
  12   2  16     1373.03     1188.23     99.31 o 
  13   2  16      183.39      206.58     81.52 o 
   1   3  16     5989.07     6251.50    161.05 o 
   2   3  16      467.43      483.81     68.87 o 
   3   3  16     2146.21     2277.89    114.92 o 
   4   3  16       75.62       58.23     64.45 o 
   5   3  16     1168.30     1171.62    101.76 o 
   6   3  16      283.86      327.54     77.20 o 
   7   3  16     4255.17     4269.76    206.93 o 
   8   3  16       52.98      101.91     72.86 o 
   9   3  16     2300.49     2104.13    127.80 o 
  10   3  16       91.50      129.25     83.68 o 
  11   3  16      441.05      424.79     98.64 o 
  12   3  16        1.05      107.24     78.79 o 
   0   4  16      199.19      239.96     93.05 o 
   1   4  16       11.92       47.89     56.43 o 
   2   4  16      191.03       56.74     58.93 o 
   3   4  16      125.29       94.78     61.31 o 
   4   4  16      564.27      621.78     75.93 o 
   5   4  16        2.47       19.05     63.91 o 
   6   4  16      200.76      137.42     67.72 o 
   7   4  16        0.02       53.09     88.46 o 
   8   4  16       23.81      119.17     96.78 o 
   9   4  16       88.18       24.71     95.60 o 
  10   4  16      371.22      201.87    105.54 o 
   1   5  16     1051.16     1129.72    112.89 o 
   2   5  16       34.17       87.85     64.15 o 
   3   5  16      848.90      811.36     82.57 o 
   4   5  16        7.46       64.12     74.31 o 
   5   5  16      624.59      526.62     90.15 o 
   6   5  16      100.05      134.81     78.18 o 
   7   5  16     1105.68     1115.30    124.18 o 
   1   1  17       49.74       97.16     94.65 o 
   2   1  17        0.14       10.07     75.81 o 
   3   1  17     5109.33     5281.96    258.71 o 
   4   1  17       11.53      -92.53     63.00 o 
   5   1  17     4449.31     4637.39    167.65 o 
   6   1  17       40.15       31.50     74.11 o 
   7   1  17      870.48      717.16     82.99 o 
   8   1  17      113.85       42.44     63.83 o 
   9   1  17      714.10      666.44     78.07 o 
  10   1  17      161.08      184.28     62.73 o 
  11   1  17     2811.75     2830.65    133.91 o 
  12   1  17       23.80      -13.22     62.69 o 
   0   2  17     6222.26     6384.85    278.32 o 
   1   2  17        1.08       25.31     78.65 o 
   2   2  17     1813.17     1990.82    148.40 o 
   3   2  17        0.23       -6.14    104.35 o 
   4   2  17      245.61      191.79     74.73 o 
   5   2  17      128.13      153.17     72.94 o 
   6   2  17     1628.68     1825.79    121.21 o 
   7   2  17      125.39       56.62     70.22 o 
   8   2  17     2082.99     2114.04    128.38 o 
   9   2  17      359.56      278.57     74.04 o 
  10   2  17      235.94      314.40     77.69 o 
  11   2  17       64.35       20.45     70.97 o 
   1   3  17       31.28       33.84     63.67 o 
   2   3  17      137.85      108.57     63.12 o 
   3   3  17        1.02      -45.73     67.99 o 
   4   3  17       23.87       76.49     66.78 o 
   5   3  17      141.87      121.28     71.91 o 
   6   3  17       12.47      -79.96     68.09 o 
   7   3  17      267.28      280.98     81.21 o 
   8   3  17       46.94       58.85     77.39 o 
   9   3  17       27.47       55.36     82.09 o 
  10   3  17        0.34      -50.78    102.29 o 
   0   4  17     2831.10     3098.30    178.86 o 
   1   4  17       27.24       91.79     63.63 o 
   2   4  17     1466.55     1425.54     97.49 o 
   3   4  17        0.08       40.73     64.61 o 
   4   4  17      572.64      565.98     89.53 o 
   5   4  17      135.23       13.85     74.95 o 
   6   4  17     1154.32     1217.83    112.33 o 
   7   4  17       65.10      169.81     99.15 o 
   0   0  18       70.12      -27.34    203.29 o 
   1   0  18       11.16     -141.47    129.97 o 
   2   0  18     2826.57     2920.51    265.96 o 
   3   0  18       33.83      -42.67    131.73 o 
   4   0  18     9504.47    10209.95    474.69 o 
   5   0  18      357.78      307.10    173.78 o 
   6   0  18     3600.40     3572.21    225.12 o 
   7   0  18      131.03      267.22    158.68 o 
   8   0  18      335.47      354.01    119.79 o 
   9   0  18       69.89      141.29     97.28 o 
  10   0  18     1234.91      931.78    163.57 o 
   1   1  18      874.24     1028.75    136.68 o 
   2   1  18      442.91      410.45    116.00 o 
   3   1  18      290.47      349.31    109.05 o 
   4   1  18       73.39       71.45     78.65 o 
   5   1  18      157.04        7.59     80.62 o 
   6   1  18        0.01       -4.24     68.57 o 
   7   1  18      636.26      535.39     89.52 o 
   8   1  18       62.66      114.33     78.64 o 
   9   1  18      324.24      281.55     78.82 o 
  10   1  18        9.02      -49.47     70.65 o 
   0   2  18      361.97      260.79    163.22 o 
   1   2  18       25.94      137.97    102.08 o 
   2   2  18     1334.94     1363.44    211.19 o 
   3   2  18       20.92       -9.18     78.92 o 
   4   2  18     3171.19     3370.87    160.75 o 
   5   2  18       23.12      -46.37     77.21 o 
   6   2  18     1160.37     1135.72    119.62 o 
   7   2  18       10.53      -16.64     70.25 o 
   8   2  18      225.97       74.00     79.02 o 
   9   2  18        2.21       -3.44     75.94 o 
   1   3  18     3723.75     3955.67    221.20 o 
   2   3  18      301.08      290.50     91.19 o 
   3   3  18      850.85      922.20    107.09 o 
   4   3  18       44.60       95.33     77.26 o 
   5   3  18      782.12      687.84     96.86 o 
   6   3  18       73.34       68.42     77.05 o 
   7   3  18     2139.62     2064.76    135.00 o 
   0   4  18      198.00      127.58     97.92 o 
   1   4  18       28.43       96.21     72.59 o 
   2   4  18        9.65       96.08     70.89 o 
   1   1  19       63.54      104.46    109.42 o 
   2   1  19      153.89      160.77    126.03 o 
   3   1  19     1853.69     2151.11    180.75 o 
   4   1  19       14.21      126.13    124.71 o 
   5   1  19     2849.69     2833.37    194.37 o 
   6   1  19       76.81       68.05     97.07 o 
   7   1  19      789.09      756.17    169.24 o 
   0   2  19      881.27     1105.87    206.26 o 
   1   2  19      495.65      583.94    129.49 o 
   2   2  19      777.33      878.61    142.33 o 
   3   2  19      430.01      584.48    123.69 o 
   4   2  19      557.07      671.06    113.05 o 
   5   2  19       99.59      107.37     89.82 o 
                                                 
